# Supplementary material for: LTR retrotransposons in rice (Oryza sativa, L.): recent burst amplifications followed by rapid DNA loss
Source: BMC Genomics. 2007 Jul 6;8:218. doi: 10.1186/1471-2164-8-218 (PMC1940013; doi:10.1186/1471-2164-8-218)
Supplement: Additional file 1 — Sequences of the 41 LTR retrotransposon reference copies. Sequences can be uploaded in fasta format from the "Vitte_et_al_reference_copies.txt" text file. Note that reference copies are derived from genomic copies. Their LTR sequences have been homogenized by replacing the two LTR sequences by the sequence of the 5' LTR, to avoid detection problems, except for Osr9, Osr10, Osr11, Osr16, Osr18, Osr23, and Osr31 for which the position of the LTR was ambiguous (see text and Table 1 for details). [file 1471-2164-8-218-S1.txt]

>Dagul_ref
TGTAGCGCCCGTTCCGTCGTGGCGCCTAGCGGGAAAATTATCTCTCAAAAACCCTAATTG
CGAAATTTTGTTTCCTTGCTTGTTGTCTAGTGTCCGTGCCATCTCAAGATCTCAATCCCC
GATCTATCGTCAAGTTCCAATTTCCGAATCCAAATCTTCCGAATCTTTTTCCTCCGCAAA
GTCTGCTTTGCCTCCCCGGCCCTTTTCCTTTTTCCTCTCTCTCTCTCTCTCCCTCGCGCT
CCCTCGCTCTCTCCCGATCCCGCCGCTTTGCCCGCGCGCCGCGCGCGTGCGCGCGTGAGC
CGCTCGCGCCCGCGCAAGCCGAGTGGCCGACCGCCCGGTCGCCGCCGCCGTCAGCTCTGC
CCGCGCCAGTCGCCGCTGTCGCCGCTCCGCTCCAAACCGCCCGCCGTCGTCATCACCGGC
CCCCGCCACTCCGCGCGCTAGCCGCCAAGGCCCGGAGGCCGCGCCTCACCTCCCTCTGCC
GCGTCGTCGCCCCGCGCCCACCCTCTTTTTCCCGAATCGGCAAAGGAGAGAATTCCTTTC
TCCTCCTCCTTTTCCCCTTCCTCCTTTTTCCTCTCCCGCCGGCGTCATCCCGTCTGCCAC
CGCTTTGGCCGCTAGCCGAGCGCCAGCTCGCGCTCTTGACCGCGCAAGTCGGTTCCCCAA
ACCGACATTGCCGCCTCCTTAAACCCCCGGCCTCCCCTTCTCCTTTCCTCCCCATTTTCG
CCTCCTCCACTGCCGTCTCTTTTTTTCGCCGTCCCCAATCATCGCCGCGCGTGTCGGAGG
AGCCGGCACGAGCAAGGACGCCGAAGAGGACTCCGGCCGCGCCTCTTCTTCCTCTTCCCC
GGCCCGAGGCCGGAGAGGTCACTCCCGCGCCGTCGGCCTCTCGTCACAGCGCCTCTCCCT
CCCCGCGGTGATGTTTCGCTTCGTTCTCCCTCCTCGCTCCGTCTCCCCCCCTTAGACTTC
GGTTTTAGCTCGAGTAGACCTCCCATAGTTGGCCGGCGCCGCCCCGACCGATGCCGTTGC
TCGCCTTGTGCTCGCCGCCGTCGCCGCTCGAGCTCCGAAGTAGCCGCACGTCGCCAGCCC
AGCTCGGCATAGCTCCGTCCAATCCAACCCTAGCATCGAGTTCCCGTGGCCTTGTAGATG
CTCTCACCGCCGGAAATCGACCTCTCGTGGCCTCATCGCCGTTTCCCTCTTCTTCCGCCG
CCGGTTGCCGCCGCCGCAATCCGCCGCCGCCGAGCTACCTCCGGCGAATCCGAGCCGTTG
GCTCGTCTCCTCTCGTCCCGTACTACCGCCCGGTGTACTCGCTGTCGCTTGTATCGCCGT
GGCCCGCTCCGCCGATCGCCGCCGCCGCCCGCCGTCCGTTTCGGCTGGGCCTTCGTCTAC
CTTCCGCCGACCCGCGTGGCTGCCACGTAGGCGCCACGTCGGCGCCACCTCGGCCGCGAC
CAGATAAGCCGACCCGGCCAGCCGCTCCCTCCGTTTCTCCCCGTGCGCGTGGTCCGCGGT
AAGCCGTGAGGCTGCACGTGGGCCCGCCGCCTCCGCCCTCACCGCGAGCCGCGCGCATGC
GCCGCGTGCTCCCTCCGCACGGTGGGCCGAGCCGCTGACAAGCGGGTCCCACCCGGGGCC
GCGCGAGGTGAGCCCGGTCCACCGGCTCTCTCTCTCTCCTCTCCCGCGCGCGCGCGTAAA
TGGGCCGCTTTGGGCCGTCCGGCCCGTTTAGCTCGGCCGGACCGAGCCGAATACCTTTGG
GCCGCGCCCTAGCCGCCCGAGGAAAGTCTAGAGTCCCTCCCTTCATCATTTCCTTTTTCT
TTTTCCAAAAGGGATTTAATTAAATCCTTTTTCCTTTAGACCAAAAAAAATCCAATAACC
TTAGAAATTCAATATCTTTCCAACCATAACTCCGCTTGACTCCGTTCAACTTCCAAAATT
TCCCAAATCTCGAGATCTACCTAATGGCACGCTTAGGGGTCATTAATAGGGCTTTATTTT
CGCCGTTTGTTGAGTTGTCCCGTTTCGCGTGTAGTTTCGGAGCCCGAAGACCCGCAGTGC
GAGGATTTCAAGGATCAAGCTCCAGATCTCGAGCAAGGCAAGCCACCTTTGAACAACTTG
AGCCTATATTTGAAATTTAATTATATTGCTTGCAAAATATTATGCATTGATAGGATCACA
CTTAATCTGTTGTCCCGTCTGCAAGGCAGATTGGCGGACCTACCTAACTTGTTGCATTTG
ATCCATCCGTTGTTAATTGTTACACCATGTCCCCTTGTAACCACCCAGATGCGACTCGAT
ACTCGTGCACTCTGTGCGAATATCGACGGTCGCCTTCAAATTTAAAATCTGAAGTAACAA
CTTGGGTAAAACTGGAGTTTTACAAAAGCCTTGGAAAACCCGACACCTGGGTCGGTGCTT
GCGAACTAAATGAATTTCCAAATCCGCGGACCGGGGAACGTACCGGGTGTACGGTTTCCC
GCTCTCGCACTTAAGGACCGATTCCTTGGAATTTCATCCAAACATAAGACAAGTACGACC
ACATGGGTGGAATGGGACACCCCTGGCTGAGTAACTAGCTTATCAGGGGAGCCTTGATGC
CGAGAGACATGTGGATTCGCCGGGGTGGTGTCGGAGAGGACCCCTGGGCTTCCTGGCACA
GTATGGTCTGGGACCTAACCTGTTGTTGGTCTGGGACCCCTCTCGTCGGCATATGGTAAA
CCTGTGTCGGCTTTCGAAATGCCTTGTCATGAAAGCTTGGAGGTCTCCCGACGTGGCTGA
TCCCCACGGGCTGGGTGACCCGGGTTAGTAATGTCGTGTGGGTAAAGTGTACCCCCTCTG
CAGAGGTTAACAAACTGTTCGAACAGCCGTGCCCACGGTCATGGGCGGATGTGAGGTGAT
TCCTAGCGTAGTTTTGTTTGACTACTGCTTGTGAAATTTGCTGTTGTGAAATCGGGTTCG
ATGTTTGAAAAGAAACCTGCAGCTGATGGGATCAGCTAGGCCCGGGTGGCCATTTGAAAG
GTGTTGGCCCGGGTGGCCGTTTAAAAAGCTTTTGGCCGGGTGCCAACCTTGTTTCAAAAT
CTAAAGACTGATACATTGCACATACTCCGACCGGACGAGACGCACTGCCTCGTCCGTGTC
GTTTGAGAAGCACTCACTTAGTTGCTTTTAGAAAAGAGTTCAAATAAAATCAATTGCAAA
AACAACAGCCTTTCCTTGAAGCCTGCATTAAACACTTATTTTCCCCTGGCTTGCTGAGTA
CTCCCGTACTCACCCTTGCTCTATATAAATAATCCCCCCCCCAGTTGCGGAAGAAGATGA
AGTGGATCCTGCTGATGAGGAGTTCTTCCAGGAGCAAGCCGGCTACGATGAGTTTTAGGG
TTTCGGCCTAGTTCCCAAGTCGCGCCTGTGATGATTGGTCCAAGTCCTGGCTTCCGTTTC
GCTTTTGTAATGCAGTTGTGAGCTCGGGATCTGTCCGTAGCCCAACATGACTGTACTCCT
ACTCTATAATAAAGAGACCTCTGTTGCTATGATATTCTGTCTCCCTGTGATACCAGCACT
GTTTCCTGGGACTGGTATCGATTAACAGGTTAATTTGGAGCGTCACGGGCTAGTTCCAGC
CGGAACTGGTTCGGGGCGTGACAAGAGATGGTATCAGAGCACAGGCTTGGCCCTAGGGCG
AAACCCGACGCTTAGGACGACCCTAAGGATACTAGATTCAAAACTACTTGCGAAAAACTA
GGGTTTCTTCTGTTTTCTTTATTTTCCATAGTTTGTTTCAAAAAAGGGTTACTGATCTTT
CTCCCTCTTTCAAAATTGTAGATGGCAGTGAACGCCAGCTTCAGTTCCCACGGTTTTGGT
GAGGGTCACCACGTCGCCCAGCTTCGTGACCTCGCCCGTTTCCTTGGCTTCTCGTGTCCC
GAGTACACGGGGTACTCCGTGGACCGTGTTCCCCCTCACTGTGAGCTCTCTGTGTACCTT
TACCCTCGTGGAGGTATACACGGAGTTGGCCTTCGCCCTCACCACTTCACTGTGGCCAGG
CCCACTCTCCAGATCGCGTACCAGGACCTCTCCTGGACTGCGCTTCGCCGCCTGGCCCAC
GACTACGGCCACCGTCTCGGAGGCTCCGCCTTCCGGCAGCTTCCACGTCTTCCTTCTGGC
CACTCAGACGCCAGGTACCCTTGTCCGTACAGCGAGTCTCAGCCAGTGCTGACTCGCATG
GTCGAGCTTTCGGAGGCTCAGGCCACTCAGCACGACCTACTCCTTGAGGCTTACCGTTCC
CTTGCCCGCCGCTACGCCGCCTTGGAGGCCCGTCTGGCCGAGGAGGGTGTCACCTCAGTT
GACACTATCTCTTGGGACTCAGGCCGTCTCTGCCACGCCAGCCACCTGTCCTCCCACAGC
TCCCGCGGCTCTGCTCGCACACCCAGTGGCCCGCGCTCCCCCAGCTCGCGTGCACCGTAC
TCACCAGTGTACTCCCCCTACCCACACCCAGTTAGCCCTTCCTACACCCCCGGACACACT
CCAGTCGCTTCCTCCCGCCGTGGCCCACGCTTTATCCGCACTGCGCGGAAGCGTGTTGTT
GGTTCTTCCACCGTGTTCCGTTTCCGCCACCCAGCTCCCCCACCGCCAGCGGCCCGTGCT
GCTGCCGGCCCTCGACAGGTCCCGCCGGTCCCTTCGCGCCAGCCGATCGACGTTTCTTCG
ACTGAGGAGCCGACCACAGGAGGCAGCCCGGCCGACGAGGAGTAGAGGAGGCAGTCTTCA
GCAGCCGTCCGTGTGTTAGGCCCTTTTGTTCCGCCGCCAACTCTTTTGGAGTCGTGGCGA
GGTAGTGCGTGCGTGTGATTGTTGTGGGTGTTGTTTGGTAGTCTGGTTCTCCTAGGAGGT
GTGCGCACAGTCAAGCTCGGCGTAGCTCTGTGACTAGTCCACACCCGTTGTATCAGGTGT
TTTTATGATTTGAAAAATCCAGTTTATGCCTAGTGTGTGCTATCTGAGTTGCTATTTGCT
TTGCTCCTTGCCCTCCTAAGTGCTTATCTGACTCTTACCCCGCCCTTTTCTGGGAGTTTA
GATGGCTAGCCGCCCCCGTCGTACAGCTCGTGCACCAGTCCGCTTTGGTTTTGATGATGG
TAGAGTTGAAGCAGAAGCAAATCACGAACCAGCTAATGAGCATTCTCACCACAGCAACCG
TTCGCACCGTACTGTTTCCCGCGACGCAGAGGTTGAGCAACCTCGCCGCAGCAACCGCTC
GCATCGCACAGTTTCCCGTGAAGCAGAGTTGGAGCAGTCTCACCGCTCTCACCACACTGC
CAGTCACAATTCTGGAGGAGAACGCCTCCCTTCCCCACCTCATGTGGAAAACAACATGCA
ACACATAATGGCAGTTCAGACACAAATCCTGCAAGGTCTAACCACAGCCATAGCCAGCTT
TCAGCATAATGCGCATGGAAATGGCCACCCTCACGTGGGCAACAACAGATCCAAGCTGAC
GGACTTTCTGAGGTCTCGACCGCCAGAGTTCTCTCAGACCGTCGAGCCCGTCGAGGCTGA
CGATTGGTTGAAAGATGTTGATAGAAAACTCAACTTAGTGCAGTGTACTCCTGTTGAGAA
GACGCTCTACGCCTCTCACCAGCTAAGAGGACCTGCCGCAGATTGGTGGGAGAATTACTG
CAATGCACATCCTGAACCCACTAACATTGCTTGGGATGAGTTTGCAGCTGCCTTCCGTGC
AGCTCATGTGCCTGAAAGCACTATTGACATGAAGAAAGAAGAATTTAACAGACTTAAGCA
AGGCCACAGCAGTGTCAATGAGTACCTAAGTCAGTTCAACAAGTTGGCTCGGTACGCCCC
TGAGGAAGTAGACACCGATAAGAAAAAGATCAGGAAATTCTTGAAAGGAATCGCAGTTGG
AATGAGACTCCAGTTGCTTGCTCATGACTTCCCCACTTTTCAACATATGATCAACAAAGC
ACTTCTACTTGAGGATGCCAGAAAAGAGGCCACCGAAGAATACAAGAAACGCAAGTCTAA
CCATCAGGGAAATTCTTCCCGAGGCGCACCTCGCCCTCGCTACGGTCAACCCATGCAATA
CCATCAGTCGGTCACTCAGACTAACCGCCAGCCAGGCTACGCCCCTCGTCCTCAGATAAA
CCGTCCGGCACCTCAGCCACAGAAGCATGCCCTAGTGGCAACACTGCGCCAAACAGTGTT
ACCTCCTTCAAGTCACCACAGGGACCGTCAGCAGTTCAGTGTTTCCGGTGCAACCAGATG
GGTCACTATGCTAGACAGTGTCCTCAGAATCCTACCAACACCAACTCAGGGCATGCTAAT
GGCAGCACCGCCAGAACTCCTACTCCAGCGGCAGCTCAGTCTCGTCCTAGCTCTCAGGCA
AGTGGACAAGGTTCCCGTGCTTCCAACCACTTTGGTCGAGGACGTGTGAATCACATTCAA
GCTGAAACCGCTCAGGATGCTCCAGACGTTGTGATGGGTATGTTCTCTGTCAACTCCGTA
CCCGCAATAGTTCTGTTTGATTCAGGAGCTTCCCATTCTTTCATATCGCAAGCTTTTGTG
AAAAGAAATGGTTGGAAAACCCAAAATTTGCGTGTACCAATGATAGTACATTCCCCTGGA
AGAAATATAAGGGCAACTCAAATATGCCCGGAAGTTAACCTTAGAATTGAGGAAGTTGAC
TTCCTAGCCAAACCGATAGTCCTAGACTCGCAAAGCTTGGACATCATTCTAGGGATGGAT
TGGTTGGCTAAGCACAAAGGACAGATAGATTGTGCCGAAAAGTCCATCACCTTGCAAGGA
CCTGGAGGAAAGCAAGTCCGCTTTACCCCTAACACCCCTACCGCAAGTCGGTCTATCCTA
ACCTGTTTGCAAGTCACCTCCTTGGAGTCGGTGCCCATAGTCTGTGAATATCCCGACGTA
TTTCCGGAAGAATTAACAAGAATGCCACCAGATAGAGAGATTGAGTTCGCCATAGAACTG
GCACCAGGCACAGCTCCAATTGCAAAAAGACCCTACCGAATGGCCGCTAATGAATTAGCA
GAAGTTAAAAGACAAATCGAAGAACTGGAAAGTAAAGGTTATGTGCGACCTAGCTCATCC
CCTTGGGGAGCCCCAGTGCTTCTGGTTAAGAAAAAGGATGGCTCTGAGAGAATGGTAATT
GACTATAGAGCCCTGAATGAAGTAACTATAAAGAACAAGTACCCGTTGCCTCGGATTGAC
GACTTATTCGATCAACTTAAAGGAGCAAGAGTCTTCTCAAAAATTGACTTGAGGTCAGGT
TACCACCAACTGAAAATCAGATCTGAAGATATTCCGAAGACCGCTTTCTCGACGCGTTAT
GGTCTATATGAGTTTACAGTAATGTCCTTCGGACTCACCAATGCTCCAGCATTCTTCATG
AACTTAATGAACAAAATCTTTATGGAATACCTGGACCAGTTTGTCGTGGTATTCATCGAT
GACATCCTGATATACTCTAAGAACGAGGAAGAACATGCTGAACACCTGAGGCTGATAATG
GAAAAGCTCAGAGATCATCAACTATTCGCTAAATTCTCGAAATGCGAATTCTGGTTGGAC
CGAGTAGCTTTTCTTGGTCACGTGATCTCCTCCAACGGTGTCGAAGTAGATCCCAGCAAA
GTTGAAGCTGTACTTGCGTGGAACCCGCCCAAGAATGTGTCAGAGATTCGCAGCTTCCTC
GGCTTAGCTGGATATTATCGAAGATTCATTGAAGGATTCTCTAAGCTAGCCAGACCTATG
ACCGAGCTGTTAAAGAAGGAGAAGAAATTTCAATGGTCCACAGCCTGTGAAGACAGCTTT
CAAGAAATGAAGAAAAGATTGACCACTGCCCCAGTTCTCACCTTGCCAGATATCCGAAAA
GACTTCGAGATCTTCTGTGATGCATCAAGACAGGGCTTAGGATGTGTCCTAATGCAAGAA
CGAAAGGTTGTGGCCTATGCATCCAGGCAGCTCAGGCCTCATGAAGTCAATTACCCCACC
CATGATCTCGAGTTGGCAGCCGTGATTCATGCTCTTAAGATCTGGAGGCACTATTTAATC
GGGAACAGATGTGAAGTATACACCGATCACAAAAGTCTTAAGTATATCTTCACTCAGACC
GAGTTAAATATGAGACAGAGAAGATGGTTGGAACTAATCAAGGATTACGATCTTGGAATC
CACTATCATCCTGGTAAAGCCAACGTGGTCGCTGATGCGCTAAGTCGCAAGGCCTATTGC
AATATAGCTCAAATACGGCCTGACCAAGGTCAACTGTGCAGAGAATTGGAGAAGTTAAGG
CTGACCGTGGTACAGTCAGGAGTCCCTGCCAGCTTGACAGTACAGCCTACCCTAGAATCG
CAAATTCGGGAGGCACAGAAAGAAGACGAAGGGATAAAAGAGTTAATAGAAAGAATACAG
GAGAAGAAAGACACCAACTTCTCCATAGACGATCAAGGCACAGTTTGGTACGGTCCACGC
ATCTGTGTACCGGCCAAGAAGGAGTTAAGAGACCTCATCCTAAAGGAAGCTCATGAGTCC
GCCTACTCCATTCACCCAGGAAGTACGAAGATGTACCAAGATATCAAGGCATACTTCTGG
TGGGCTGGAATGAAACGAGATGTCGCAGAATACGTAGCCCTGTGTGACATTTGCCAAAGA
GTCAAGGCAGAACACCAAAGGCCAGCTGGACTGCTACAACCCTTACCGATTCCCGAGTGG
AAATGGGAAGAGATCGGAATGGATTTCATCACCGGTTTGCCAAGAACCCCCAGCGGATAC
GACTCCATTTGGGTAATCGTGGACCGACTCACGAAGTCAGCACATTTCGTGCCAGTGAAG
ACCACCTATGATGGAAAGAAACTAGCAGAACTCTACATGACTCATGTCGTATGTAGATTT
GGCTGTCCCAAGAAAATAGTGTCGGATCGAGGCACTCAGTTCACCTCAAGGTTCTGGAAG
CAATTGCATGAAGCACTCGGAACTGATCTGAATTTTAGTACGGCCTACCACCCGCAGACC
GATGGTCAGACAGAAAGAGTAAACCAGATCCTAGAAGACATGCTGCGAGCATGTGCCTTG
GATTTCGAAGGCACTTGGGATCGTTGTTTGCCGTATGCCGAGTTCTCATACAACAACAGT
TATCAGGCCAGCATTCAGATGTCGCCGAATGAGGCAATGTTCGGAAGAAGGTGCCGCACT
CCCTTGTGCTGGAATGAGGTGGGCGAAGCCTTGGTATTCGGTCCTGACATACTCAAGTCA
GCAGAAGAACAAGTTAAGCTGATACGAGAACGTTTGAAGACAGCACAGAACCGTCAGAAG
AATTACGCTGACAATCGGAGGCGTGACCTTGAGTTCGAAAAAGGAGATCATGTGTACCTA
CGGGTATCACCACTCCGAGGAATGAGAAGGTTTGGGATGTCCGGCAAGTTAGCACCCCGC
TATATCGGCCCCTACCTCATAACCGCCAGACGTGGCGAAGTGGCTTATCAGCTTGAGCTA
CCTGAAGGTCTCGCAGATGTGCACAACGTGTTCCACGTATCCCAGTTAAAGAAATGTCTT
CGAGTTCCAGAAGAGCAAGTTCCCCTGGGTAACATCGAGCTGGAAAAGAATCTGACCTAC
AAGGAAAGACCGATCAAGGTTCTTGAGGAAGCAGAACGTCAGACTCGAAGAAAGACCATC
AAGTTCTACAAGGTCCAATGGAGCAATCATTCTGAAGATGAGGCAACCTGGGAACGAGAA
GATCTTCTCCGCGCCGAGTTTCCGGAGCTGCTCCCTTAGGTGCTGGATCTCGGGGTCGAG
ATCCTTGTTAGGGGGGTTGGTCTGTAGCGCCCGTTCCGTCGTGGCGCCTAGCGGGAAAAT
TATCTCTCAAAAACCCTAATTGCGAAATTTTGTTTCCTTGCTTGTTGTCTAGTGTCCGTG
CCATCTCAAGATCTCAATCCCCGATCTATCGTCAAGTTCCAATTTCCGAATCCAAATCTT
CCGAATCTTTTTCCTCCGCAAAGTCTGCTTTGCCTCCCCGGCCCTTTTCCTTTTTCCTCT
CTCTCTCTCTCTCCCTCGCGCTCCCTCGCTCTCTCCCGATCCCGCCGCTTTGCCCGCGCG
CCGCGCGCGTGCGCGCGTGAGCCGCTCGCGCCCGCGCAAGCCGAGTGGCCGACCGCCCGG
TCGCCGCCGCCGTCAGCTCTGCCCGCGCCAGTCGCCGCTGTCGCCGCTCCGCTCCAAACC
GCCCGCCGTCGTCATCACCGGCCCCCGCCACTCCGCGCGCTAGCCGCCAAGGCCCGGAGG
CCGCGCCTCACCTCCCTCTGCCGCGTCGTCGCCCCGCGCCCACCCTCTTTTTCCCGAATC
GGCAAAGGAGAGAATTCCTTTCTCCTCCTCCTTTTCCCCTTCCTCCTTTTTCCTCTCCCG
CCGGCGTCATCCCGTCTGCCACCGCTTTGGCCGCTAGCCGAGCGCCAGCTCGCGCTCTTG
ACCGCGCAAGTCGGTTCCCCAAACCGACATTGCCGCCTCCTTAAACCCCCGGCCTCCCCT
TCTCCTTTCCTCCCCATTTTCGCCTCCTCCACTGCCGTCTCTTTTTTTCGCCGTCCCCAA
TCATCGCCGCGCGTGTCGGAGGAGCCGGCACGAGCAAGGACGCCGAAGAGGACTCCGGCC
GCGCCTCTTCTTCCTCTTCCCCGGCCCGAGGCCGGAGAGGTCACTCCCGCGCCGTCGGCC
TCTCGTCACAGCGCCTCTCCCTCCCCGCGGTGATGTTTCGCTTCGTTCTCCCTCCTCGCT
CCGTCTCCCCCCCTTAGACTTCGGTTTTAGCTCGAGTAGACCTCCCATAGTTGGCCGGCG
CCGCCCCGACCGATGCCGTTGCTCGCCTTGTGCTCGCCGCCGTCGCCGCTCGAGCTCCGA
AGTAGCCGCACGTCGCCAGCCCAGCTCGGCATAGCTCCGTCCAATCCAACCCTAGCATCG
AGTTCCCGTGGCCTTGTAGATGCTCTCACCGCCGGAAATCGACCTCTCGTGGCCTCATCG
CCGTTTCCCTCTTCTTCCGCCGCCGGTTGCCGCCGCCGCAATCCGCCGCCGCCGAGCTAC
CTCCGGCGAATCCGAGCCGTTGGCTCGTCTCCTCTCGTCCCGTACTACCGCCCGGTGTAC
TCGCTGTCGCTTGTATCGCCGTGGCCCGCTCCGCCGATCGCCGCCGCCGCCCGCCGTCCG
TTTCGGCTGGGCCTTCGTCTACCTTCCGCCGACCCGCGTGGCTGCCACGTAGGCGCCACG
TCGGCGCCACCTCGGCCGCGACCAGATAAGCCGACCCGGCCAGCCGCTCCCTCCGTTTCT
CCCCGTGCGCGTGGTCCGCGGTAAGCCGTGAGGCTGCACGTGGGCCCGCCGCCTCCGCCC
TCACCGCGAGCCGCGCGCATGCGCCGCGTGCTCCCTCCGCACGGTGGGCCGAGCCGCTGA
CAAGCGGGTCCCACCCGGGGCCGCGCGAGGTGAGCCCGGTCCACCGGCTCTCTCTCTCTC
CTCTCCCGCGCGCGCGCGTAAATGGGCCGCTTTGGGCCGTCCGGCCCGTTTAGCTCGGCC
GGACCGAGCCGAATACCTTTGGGCCGCGCCCTAGCCGCCCGAGGAAAGTCTAGAGTCCCT
CCCTTCATCATTTCCTTTTTCTTTTTCCAAAAGGGATTTAATTAAATCCTTTTTCCTTTA
GACCAAAAAAAATCCAATAACCTTAGAAATTCAATATCTTTCCAACCATAACTCCGCTTG
ACTCCGTTCAACTTCCAAAATTTCCCAAATCTCGAGATCTACCTAATGGCACGCTTAGGG
GTCATTAATAGGGCTTTATTTTCGCCGTTTGTTGAGTTGTCCCGTTTCGCGTGTAGTTTC
GGAGCCCGAAGACCCGCAGTGCGAGGATTTCAAGGATCAAGCTCCAGATCTCGAGCAAGG
CAAGCCACCTTTGAACAACTTGAGCCTATATTTGAAATTTAATTATATTGCTTGCAAAAT
ATTATGCATTGATAGGATCACACTTAATCTGTTGTCCCGTCTGCAAGGCAGATTGGCGGA
CCTACCTAACTTGTTGCATTTGATCCATCCGTTGTTAATTGTTACACCATGTCCCCTTGT
AACCACCCAGATGCGACTCGATACTCGTGCACTCTGTGCGAATATCGACGGTCGCCTTCA
AATTTAAAATCTGAAGTAACAACTTGGGTAAAACTGGAGTTTTACAAAAGCCTTGGAAAA
CCCGACACCTGGGTCGGTGCTTGCGAACTAAATGAATTTCCAAATCCGCGGACCGGGGAA
CGTACCGGGTGTACGGTTTCCCGCTCTCGCACTTAAGGACCGATTCCTTGGAATTTCATC
CAAACATAAGACAAGTACGACCACATGGGTGGAATGGGACACCCCTGGCTGAGTAACTAG
CTTATCAGGGGAGCCTTGATGCCGAGAGACATGTGGATTCGCCGGGGTGGTGTCGGAGAG
GACCCCTGGGCTTCCTGGCACAGTATGGTCTGGGACCTAACCTGTTGTTGGTCTGGGACC
CCTCTCGTCGGCATATGGTAAACCTGTGTCGGCTTTCGAAATGCCTTGTCATGAAAGCTT
GGAGGTCTCCCGACGTGGCTGATCCCCACGGGCTGGGTGACCCGGGTTAGTAATGTCGTG
TGGGTAAAGTGTACCCCCTCTGCAGAGGTTAACAAACTGTTCGAACAGCCGTGCCCACGG
TCATGGGCGGATGTGAGGTGATTCCTAGCGTAGTTTTGTTTGACTACTGCTTGTGAAATT
TGCTGTTGTGAAATCGGGTTCGATGTTTGAAAAGAAACCTGCAGCTGATGGGATCAGCTA
GGCCCGGGTGGCCATTTGAAAGGTGTTGGCCCGGGTGGCCGTTTAAAAAGCTTTTGGCCG
GGTGCCAACCTTGTTTCAAAATCTAAAGACTGATACATTGCACATACTCCGACCGGACGA
GACGCACTGCCTCGTCCGTGTCGTTTGAGAAGCACTCACTTAGTTGCTTTTAGAAAAGAG
TTCAAATAAAATCAATTGCAAAAACAACAGCCTTTCCTTGAAGCCTGCATTAAACACTTA
TTTTCCCCTGGCTTGCTGAGTACTCCCGTACTCACCCTTGCTCTATATAAATAATCCCCC
CCCCAGTTGCGGAAGAAGATGAAGTGGATCCTGCTGATGAGGAGTTCTTCCAGGAGCAAG
CCGGCTACGATGAGTTTTAGGGTTTCGGCCTAGTTCCCAAGTCGCGCCTGTGATGATTGG
TCCAAGTCCTGGCTTCCGTTTCGCTTTTGTAATGCAGTTGTGAGCTCGGGATCTGTCCGT
AGCCCAACATGACTGTACTCCTACTCTATAATAAAGAGACCTCTGTTGCTATGATATTCT
GTCTCCCTGTGATACCAGCACTGTTTCCTGGGACTGGTATCGATTAACAGGTTAATTTGG
AGCGTCACGGGCTAGTTCCAGCCGGAACTGGTTCGGGGCGTGACA
>Hopi/Osr27_ref
TGTCGGTGACATGGGACCGGGAGTATCATGACTTAGAGACTTGAGGCAGACACGATCACC
CACGTGGCCTAACCCCCTCGGGGGGGGGGGGTCGGGCCCGAGGGTGATACGGCCGCCCTT
CTCTTTGTCTCCCCGAGGGGTCGGACCGTTCCCGTCTCGGCCCCGAGGGCCGAGGCGCCC
CGACCCCTTGTGGGTTTTGCGCCGCGTATATGGGGTAGGTGAGCATAGCGGGGCATACCT
AACCACATTTATTGCGGTTTGGACGAGCGCGTCACGCCGCATGTAACGCAGTGCAGCGCG
CTCGTTTATCCGGTCTGTGACCAGTCACAGACTGATCAGATCGTGGGTTAGGTGGCGACA
GGCGGTCTGACGCACGCCTCGCCCCATCCCGTCAGGATGAGAGCCTCCAAGCACTCGTCC
CTAGCCGGAGCCGGCGTGTTAACTCCTGGAGATGGCACGTTGGTCCCGGTCAGATATATA
CCAGGCTTCATCCTAACCATTACAAGCAAGACATTGTATGAAGAGGGGCGAACATGCAGA
TTGATAAACTGACGCGTGGTGGGCAAGAATGACCGATTTGTGACCGGTCTGACACTGATC
ATGTCATCAGCAGACAGCCATGTTCCCACTCGCGCCTGCTTCCGGCGGAAGTGGAGGTAG
GTATGGGCTGTCCCATCAGAAGGTCATTCGGACGGCAACCATACAAGTCTCCGTCTGTTT
ATGAAAAGATAGGATAAGTCCCCACAAAAAAGAGAGAGATGGTGCATGTGGTATCCCCTT
GAGGTATAAAAGGAGGACCTTGCCCACTTAGAAGGGGGATGGATTTTTGGATCCAGAACG
ATCAGAGAGGGAGAGAGTAAGAGCTCTCTGGTTCTCCAGCTCTTTTGTAGCTTCTTCATA
CATAGATCCACAAAAACACAGGAGTAGGGTATTACGCTTCTCAGCGGCCCGAACCTGTAT
ACATCGCCCGTGTCTTGTGTGTTTCCATTCTCGCGAACCTTCCACACACAGACTAGGAGC
TTAGAATCTCACCCAGGACCCCCGGCCGAACCGGCAAAGGGGGGCCTGCGCGGTCTCCCG
GTGAGGAGCCCCACGCTCCGTCATCTGGCGCGCCAGGTAGGGGGCTTTGCGTGTGTTTTT
CTAAGCTCTCGCATTCTTTCGTGTGCGCCAAGCTTTTCCTGTTCAGCCCAATGGCCGAAC
AAGCAAAGGCGCACAACCTCTCTCCGAGTGTTAGCGGTGACGACGGGGAGCCGAACCCAC
GCCGTCGAGCTCGTACTCCACCGCCCCCTCCACGCCAAAGTCCTAGGCGGGAGGAGGCAC
TCGAGAGGGTCGAAGGATCCGCGACTTCGACATCCACGGGTGATGGGGAAGGGCGGCGAG
ATGGGGAGCGTCGCCTCCTCGTCTACGGCGACGGCAGCACGCCCCAGGGCGCGCTCCAAG
CTGCGGGCGCGCTCCTACGTCACCCGCCCATTGTCCCTGACCCGGAGTCTCCAGCCCAAC
GTTGGCTAGACGACGTGGCCAACTTGGTCATGACGGCACGGCAGCGCCTAGGTGCTGGTG
GGCGGTCCTCCGCCACCAAGACCTCTGGCGCTGCTACCACCGGCTCCGTGTCGTCAAGGC
GGAGGGCGCGGCGAGCGGCGGCTGTTGCTCGCCATTCAGCCGCCACTCCTTCGTCAGCGC
CTCCGACCCAGGAAGATCTGCGTGGGGGGCCGGATGCCCGCATCAGTATCGAGCGCCGGC
GTAATGGCCGGCGTGCTGCCCACGCAACGGAGGGCGCCTCCTCGTCCGGAGTGTCACATC
AACACGGACGCGGGGATCAGCCCTCCGTGCCCCCGGTTGGTGGTGTCGGCTGTAGAGCCT
TTGTGGCGAGCCTTCGGAACGTCCGTTGGCCCCCAAGGTTCCGGCCCACTATCGCCGAAA
AATATGACGGGAGCGTCAACCCCGCCGAGTTTCTCCAGGTCTACACGACCGGGATCGAGG
CCGCCGGGGGTGACGACAGGGTCATGGCGAATTTCTTTCCCATGGCCCTGAAGGGACAGG
CACGGGGTTGGCTAATGAACTTGCCACCCGCGTCCGTCCACTCTTGGGAGGATTTGTGCC
AACAGTTCACCATGAACTTTCAAGGCACATATCCGCGCCCAGGTGAAGAAGCGGACTTAC
ATGCAGTCCAGCGAAGGGATGATGAGTCACTTCACTCATACATTCAGCGGTTCTGTCAAG
TCCGCAACACCATACCATGCATCCCTGCACACGCGGTGATCTACGCGTTCAGGGGGGGTG
TGCGGCACAACCGCATGCTCGAAAAGATCGCCTCCAAAGAGCCCTAGACTACCGCGGAGC
TTTTTCAGCTCGCGGACCGAGTGGCTCGTAAGGAAGAGGCATGAACCTGGAACCCCTCCG
GTTCCGGTGTGGCAGCTTCGGCCGCCCCCGGATCCGCTGCTCGGACAGGGCGGCGTGACA
GGAGGAGGAAGAAGAGGTCAGCCCATTCCGACGACGAGGGTCATGTCCTCGCCGTCGAGG
GCGCTTTGCGGGCCACCCGAAAGGGGAGGCCTGCGAGCGACAAAAAGAAGGAGACCGGCG
CTCCCAGTAGGGAGCGCCCAACCGGCAAGTGGTGCATTGTCCACAACACCTCCCTTCACG
ACCTCGCGGACTGCCGCGCAGTCAAAAGTTTGGCTGAGCGGACGAGGAAGTGGGAGGAGG
AGAGGAGGCAGGAGCGCCGAGAGGGCAAGTCCCCGGCGGTTCCTTCCGGCAATCGGCGAA
GTGAGGCCAAGCAGAAGGCCCCCGCCGAGGACATCGATGACGGCGATGATGACCTAGGTT
TCCAAGAGCCTGGGGCCACCATTGCCACTGTCGATGGGGGAGCGTGTGCTCACGTTTCTC
GCCGGAGCCTCAAGGCCATGAAGCGAGAGCTTCTGGCCGCGGCCCCTACTCATGAGGCGA
CGCGCCGGGCGCGGTGGTCGGAGGTTGCCCTCACCTTCGACCAGACCGACCACCCACCGT
GCGTTGCCCGGGGAGGACAGATCGCAATGGTGGTTTCCCCCACTGTTTGCAACGTGAAGC
TGGGGCGTGTCCTCATTGATGGGGGAGCAGCCCTCAACATCCTTTCCCCCGCAGCCTTTG
ACGCTATCAAGGCCCCGGGGATGGTGCTCCGGCCGTCCCAGCCGATTATCGGTGTGACGC
CGGGTCACACTTGGCCGCTAGGTCATATCGACCTCCCGGTCACATTCGGTGGATCCGCCA
ACTTCCGCACGGAGCGGGTGAACTTTGATGTGGCGGACCTCAGTCTGCCCTACAACGCGG
TCCTAGGGAGGCCCGCGTTGGTGAAGTTCATGGCGGCAATCCACTACGCCTACCTCCAGA
TGAAGATGCCGGGCCCCGGTGGCCCCATCTCTGTCCATGGCGACCTCAAAGTCGCGCTTG
CTTGTATGGAGCAGCGCGCGGACCACCTCACCGCCGCGTCCAAGCCCGAGGGAGGCGACG
AGAGGCTTGGCACCTCCGCCCCCGCCGCCCCGAGGCAGCGGATAGTCACATGCGACGAGG
TCCCGGTCAAGGAGGTTGCCCTGAGCGACGGCCCGTCCAAGACCACACGGATCGGTGGTC
TTCTGGACGGCAAATAGGAAGACGCGCTCGTCTCTTTCCTGCGGGCAAACGCTGGCGTCT
TCGCATGGAGACCGGCGGATATGCCCGGGGTCCCCAGGGAGGTGATTGAGCACCGTCTCG
CCGTGCGGTCGGGCGCAAGGCCGGTCCGGCAGAAAGTACGGCGGCAGGCCCCGGAACGTC
AAGCCTTCATCCACGAGGAGGTGGCGCGACTTCTGGAGGCCGGATTCATCCGCGAGGTCA
TCCATCCGGAGTGGCTGGCGAACCCGGTGGTCGTTCCCAAGGCGAACGGCAAGCTTCGTG
TGCATCGACTACACCGACCTTAACAAGGCATGTCCTAAGGACCCTTACCCCCTGCCTCGC
ATAGATCAGATTGTCGACTCCACAGCGGGGTGCGATCTTTTGTGTTTTCTAGATGCATAC
TCTGGTTACCATCAGATTCGCATGGCTAGGGAGGATGAGGAAAAAACTGCATTCATTACC
CCCATAGGAACTTATTGTTATACGACAATGCCCTTCGGGTTAAAGAATGCAGGTCCTACT
TTTCAACGTACTACTCGAATTTCTTTGGGTAGCCAAATAGGACGTAATGTTGAGGCTTAT
GTCGATGACTTGGTTGTAAAGACGCGCAACCAAGAGACCTTACTCTCGGATCTAGCGGAA
ACTTTTGAGAGTCTCCGCTCCGCCCGCATAAAACTGAACCCCGATAAGTGCGTGTTCGGT
GTACCTGCGGGCAAGCTTCTCGGGTTTTTGGTCTCTGCCCGAGGCATCGAGGCCAACCCC
GAGAAGATACGAGCTATAGAGCGGATGCGCCCCCCCAGCAAGCTTAGGGATGTGCAATGT
GTCACCGGTTGCATGGCCGCCCTAAGTCGGTTCATATCGAGGCTGGGAGAGAAGGCGCTA
CCCTTATTTAAGCTCCTCGAACGCTCCGGGCCGTTTACTTGGACGGAGGAAGTTGAACGT
GCCCTCACTCAGTTGAAGGCGTATCTCAGCTCTCCCCCAGTTCTGGTCGCCCCGGAGCCA
AATGAACCCTTGTTACTCTACTTAGCGACGACCCCGCAAGTGGTTAGTGCGGCGTTGGTT
GTGGAGCGCGATGAGGACAATCCTCATTCCGCGCACCCCCACCCTGTGCTGGCTTGGCCT
GGGAGAGAGCAGGGAGGAGAGGCCCCAGAGCCGAACGGTGGCCCAAGGCCCCCGACGACC
GGAGCAGGCCCTCTGCCCGCTTGTCAGACCGTGCCAGGTGCCCCCGACCCCCAGGATGGC
CCGAGGGCCACTGCGGGAAGGCCGCACCTATCGCCCTCTGACCCCGAGGCTAACCCTGTG
CCGACTTGACCCGGGAGAGAGCAGGGAGAAGAGGCCCCCGAGCCGAACGGTGGCCTAAGG
CCCCTGACGACCGGAGTTGGCCCTTTGCCCGCTTGTCCGACGACGCCAGGAGCCCCCGAC
CCCCAGGACGGCCCCGAGGCCACTGTGGGAAGGCCGCCCCTGTCGTCCTCCGACCCCGAG
GTCGTCGGCACAGAAGACGAGTGCACCCCGCGAGGCCGCTTGGACAAAGAGCACCCCAGG
GATGTGGCCCCTAGCGAAGAGGATCGGCCCCACCGAAAGGTGCAGCGGCCCATCTACTTT
GTTAGTGAGGCCCTCCGGGACGCCAAGACCCGATACCCTCAGGCCCAGAAGATGCTTTAC
GCTATTCTGATGGCTTCGAGGAAACTGCGCCATTATTTCCAGGCGCATCGGGTCACGGTG
GTTACGTCTTACCCCCTCGGCCAAATCTTGCATAATCGAGAGGGTACTGGACGGGTGGTG
AAATGGGCAATCGAACTTTCTGAGTTTGATTTGCACTTTGAACCACGCCACGCTATCAAG
AGCCAGGCCCTCGCCGATTTTGTGGCAGAGTGGACTCCAGCTCCCGAGCCCGTCTCAGTC
CCCGAGGCCAGCTCGGGCCCCTCACAGCTGCCTCACACCGCCCACTGGGTGATGCAGTTC
GACGGCTCCCTGTCTCTTCAGGGCGCCGGTGCGGGGGTCACGTTGACCTCGCCGAGCGGA
GACGTCCTCAGATATTTGGTTCGCCTTGACTTTCGGGCGACCAATAATATGGCAGAGTAC
GAGGGACTCCTTGCGGGACTCAGGGTGGCAGCTGGACTGGGGATCCGCCGCCTCCTGGTG
TTAGGCGACTCCCAGCTGGTCGTTAACCAGGTCTGTAAGGAGTACCAGTGCTCTGACCCG
CAGATGGACGCTTACGTGCGCCAAGTACGGCGTATGGAGCGCCATTTTGACGGGATAGAG
CTTCGGCACGTGCCCAGACGGGATAACACGGTTGCCGACGAACTCTCACGGCTCGCTTCC
TCGCGAGCCCAGACCCCACCGGGCGCCTTTGAAGAAAGGCTTGCCCAGCCGTCGGCGCGA
CCCGACCCCTTAGGGGAGACGGACGCGCCTGACAGGCCTCCGATGCCCGTCGGAGTCCAG
GCCTCGGGACCCGAGGGGAGCGCTCCCAGCTCCCTTAGATTGATTGCTTGGATCGCTGAG
ATCCAAGCATACCTCACAGATAAGACTCTACCCGAGGACCGCGAAGGGAGTGAACGCGTC
CAACGCATCTCCAAACGCTACGTGCTGATAGAAGGGACCCTCTATCGGCGCGCGGCTAAC
GGAATCCTCCTGAAGTGCATTCCTCGGGAACAAGGCGTCGAGCTTCTTGCCGATATCCAT
GAAGGCGAATGCGGATCCCACTCCGCCTCGCGCACCTTGGTTGGCAAAGCCTTTCGACAA
GGTTTCTATTGGCCGACAGCTCTCAATGATGCGGTCGACCTGGTCCGGCGATGCAGAGCG
TGTCAATTCCACGCCAAGCAAATCCATCAGCCGGCCCAGGCCCTGCAGATCATACCACTT
TCATGGCCATTTGCTGTCTGGGGGCTCAATATCCTGGGACCGTTTAGGCGGGCCCCGGGC
GGGTTTGAGTATCTGTATGTCGCGATCGACAAGTTCACTAAGTGGCCCGAGGCTTATCCA
GTCGTCAAAATCGATAAGCACTCCGCACTTAAATTCATTAAGGGCATCACAGCCCGGTTT
GGAGTGCCTAACCGTATTATTACGGATAACGGCACCCAATTCACTAGTGAACTTTTCGGC
GACTACTGCGAAGACATGGGCATCAAGCTCTGCTTCGCCTCACCTGCCCACCCCAGAAGC
AACGGCCAAGTGGAGCGCGCCAATGCGGAAATCCTCAGAGGCCTTAAAACCAAGACCTTT
AACATCCTCAAGAAGCACGGCGATTCGTGGATCGAGGAGTTGCCAGCGGTGCTCTGGGTG
AACCGAACCACGCCAAGCCGAGCAACCGGGGAAACGCCTTTCTTCCTCGTCTACGGCGCG
GAAGCGGTTCTTCCATCCGAGCTCACCCTGAGCTCCCCTCGGGCCACCATGTACTGCGAG
GCTGATCAAGATCAGCTTCGCAGAGATGACCTCGACTACTTGGAAGAGCGAAGGCGGCGC
GCGGCCCTCCGAGCCGCGCGCTACCAGCAGAGCCTGCGGCGCTACCATCAGCGCCACGTC
CGGGCCCGATCACTCTGCGTCGACGACCTCGTCCTACGCCGCGTCCAAACGCGTGCTTGA
TTGAGCAAGCTCTCACCAATGTGGGAGGGTCCGTATCGAGTGATCGGCGTCCCCCGGCCG
GGCTCCGTTCGGCTGGCCACGGGCGACGGCACAGAGTTGCCTAACCCGTGGAACATCGAA
CACCTTCGTCGCTTCTATCCCTAAAGGGGGATCGGGTGTCAGGTTTCGGGCTCGGGCCAA
CCCCGCACCCCCCTCGGGCGTGCAGGGTTGGCCGGGGGCTACCACATATGCATATTCTTA
TTTCTCTTATATCTGTATTTCAATAAAAGTATTTTCGATTTCCTAAAGGCTGTATCTGTG
CTGTTGTTTCCTTTTGAAGGATCTTGACTTGAAATAGGTCACTCGTGTTCAATCCTGCCC
TCGGGGGCTCGGGTCGGCTAAAATCGCCAAACGGGGCCCAGAACCGAGCCGTGCCCCGGG
GCGTGGTGAACTCCGGGGGGGAATCGGCAAAAACCCACAATCGGGTCACCCATAACCCTC
GGTCATCACGCTCTCGGCCTGGCCAGTCTCGACATGTGGATCTCCCCAGGCACTAGCCCC
GACCCGAGCCATTTGAGGACTAGGACCTGGGCACGAGCCCTTGTTCAAGCCAAGACACAA
AAGGACCGCGGCACAGACCATCCTCGTCTCATACACACAACAAATAGAATTGACACAAAA
AATTTTCCTCTTTATTTGATTGCAGATTAAATTAGTCTATACAAGAAGGGGGCCCGAAGG
CCTCGGAAGAAGAAAAGAAGAAACTATTTAAAGATTGGCGGGGGCCTGGGGGCTCACTCC
GATGCACCTGGGTCGCCAGCCTCGTCGCCATTGTCGCCCACTCCGCCGTCATCGTCCTCC
TCGTCGGAGTTGAGGGCGAACGCGAGCCGAGGGGCCGAACCCTCGAAGCTGTGGACGATA
TGGTCGGCGGCGTCCCGGACCTGCGCGCGCGCGCCGTCCTCGGTCCCGGGAGGGAACTCG
TCCAGCGCCGTCCATGGGGAGAAGTCGGGATCCCTGGCTTGGTAACTCGCCAGTACGAGC
TCCACCGCTCCTCGGGCGAGGTCCCTCGAGGATGACTTAATCGTCCTCTCGAGCTCCTCG
GGAAGCCGTTGGAGAGTCCCGGCTATCTCCGAGAGGCGCTGGGCGAGGCCCCCCTGGTTG
GCGGCGTACTTCGCAGTCCGCCCGCCCCAGAGGCCCGCCTGCCGGCCGGCGCGGTCTAGA
CGGGAGACGGCGTCCCGAAGCATGCCGGGCCCTACCTCGCCTGCCAAGCGGAGGGCCTCG
ACCTCCCCGGCGGACGAGTCTAGCGCGCCCTGCAGATCGGCGATGGTGTGTTCGGCAGCT
GCGAGGCGGGCGGTTAAGTCGCTTTCGCCCGCGGCCGCCCCGCCGCTGCGCGCCCTCGCG
TCCAGCTCCCTCTCCCGCGCCTCGAGGTCAGCGGCCCGCTGATTCAGCGCGGCCCTCTCG
GCGCGGGCACCTTCTAGATTATGGCGCGCCTGCTCCTCCCGCACTGCCTCGCGGAGGGAC
AGGCTGTCCGCCAGCCGTTGCGCCGCGGCCTCGGCCTCCTCGAGAGCTCGCTCCCGCTCG
GTGAGCGCGTCCTCGCGGAGGCGGAGCGCGGACTCCTCTTCGGCGCAGGCGGCCTCGTGC
GCAGTCAGCGTTGCCTCCCGGATGGCAACGGCGGCCTCGCGATCCGCCAGGTCCCTCTCC
ACGGCACAGGCACGCTCTTCCAGCGCCATGGCACGGGCCTCAAGGGCTTCTTCACGCCGC
CGGGATGCCACCTCGGTCTCCGCCGCCCGCCGTTCTCGGGCAGCGGCAGCGTCAAGGACC
CCCTGGGCGACGTCGAGCTTCTTCCCTAGCTCCGCCTCCCAGCTCCCGTATTGAAGGCGG
AGGGTGTCCTGCGCCTCGTTCATCACGGTGGTGGCGATGAGGGCAGCCCCCCGCTCCTCC
TCTACCTCCTTGGCGATCTCCCCCAGCACCTTCCGACGGGCTTCGAGCTCTGAGACGTGC
CGGCGGTGTGCCTTACGGCCCACCTCCACCATGGCCTCCACCGAGCGTCGCCCCTCTTCG
ACACGCGCCCATGTGGCGTCGAGCTCCGCCCGCTCTGCTTGCAGGGCCTCCACCTGGGCA
CTTAACCCGTCCAACACCGTGGTGTTTGCGACGGCCAAGGCCTGCAGAAGGGGTTCTGCG
CTCAGTGGAGCAACGGAAGGCGTGGGGAAGAGCCGCCTCGAAGAGGATGCCATGCGGCTT
GGCCCGCCGATGGACGTGCCGGACTCGGGGATGTCCCCCGGACCTGGTTTGTCCTGAGCG
TCGCACGAGGGAGTGGGCCCAAGTGATGCACCCGCGGCCTCGCCGCGAGTTGCCTCGGAA
GTCATTGTCGCCTCGGCCTGGCGAAGTCTAGCCTCCTCCCGAGCGGCTTCTTCAGCTTGG
CGAGCTCGGACGGCCACCTGGTCAGCTTCCTCGGCTTCTCGAAGGCGATCCACGGCCTCT
TGCCGGTCAGTTTCACGGGTCGCCTCGGAGGATGTCGTCGCCTCGGCCTGGCGGAGTCCG
GCCTCCTCCCGAGCGGCTTCCTCGGTCTGGCGAGCCCGGGCGACCTCCCGAGCGGCCTCC
TCGGCTTCCCGAAGGCGATCCGCGGCTTCTCGCCGGTCAGATTTCCGCCTCCGGGCCTCT
GTGGTCGCCGGGTTCTCGGCCTCAGACTGGCCGGACTTGGAATGGCGGGAGGGACGCGAC
GGGATCTCGCTGAAGTAGAAGAAAAGCCAGAAGACAAACAAGATGGGTGAATGAAAACTT
GTGTTGGAAGAATGAATACAGCCACAATGGGCGTGGGACGAACCTGCGAGGGGGTCGGTT
AAACGACCACCTTAGAGGGGAAATGAGGTTTCCCCGGGATGGTTCTGTCCCCCCCATCTT
GCGGAGCCGTTTCTTCTTCCACTCCCCCTCGGGCTGCGGCGTCGGCGCGGCCCCCTCCGG
GCGCCTGCTGCTGAAACGCGCCGCCCCGCCCCCTCGGGGAGGAGATGGGGAGGAAGTACC
CTCTTGCTTTCTCTTCCCTCGGGCGTCGGCAGGGCGGCTGCCCCCCGAGCCCCCATCACG
GGGCCCAGAAGCACGACCCCCTCCCGGGGTAGATTGTTCCCCCCCTGCGGCTCCCGCCCG
AGCCATCGTGGCCTCGAGGAGCCCGCTCCTCCGACGCCCCGACCGCCTGCATGATGGTCA
GGATGTTGGCGCGATCTGGATCGCTGCAGAGGGGGAGGACTCCTTGGGGGATGAGGGATG
CCTCCGCGGAGCTGAGATTCAGCACCCGTTGGATCATTACCTTGAAGTCTTCGGGGACCC
AGTCCCATTTGACCCCCCGGTGGGTCCTCATACAGTCCTCGGACCCGGTGTACTCCCAGG
CACCCCGGGCGCGCCGCTGGAGTGGCGCGATCCGGCGACGAAGATAGTCGTCGTACACCA
TGGCCCCTGTGAGTCCCAGGGATCGCAGGCCCGCCAGGCGGTCGAGGACGGCGTCATAGC
CATCTCCCAGATCTACCGGCGCCCGCCAGCTGGAGGCCTGCGCCGGGGGCTGGCTCGGAA
GTCAGAGGCGCGCTTCGTCGGCGAGGGGGGTGTAGAACCAGTCGCTCTTCCAGTCATCCC
ACTTCTTGCGGAGGACGCAGGGAATGTAGCGGTTCAACACCGGCCCCCGCGGCTGGAAGT
AGCAGCCACCAACCACCGACGGCGGCGACACCGACTGTACGGTGAAGAACCACCGGAACA
GCCGAAGGGATGGGCGCACCCCGATGAACATCTCGCACAGGTGCGCGAAGATGGCCAATG
TCATTACCGCGTTGGGGGTGAGGTGCGCCATCTGGAGATCGTAAAACTCCAGAACATCCA
TGAAGAAAGAAGAAAATGGCGGAACCAGCCCTGCCATTGCAAAAGGGAGGAAGAAGACGG
ACCGCCCCGGGTAGCATGGCGCCGGGCGTCCCTCGCCCAGTGTAACTATCTCCCGGCCGG
TGGCAGATTCCGGCATGAAGCGGCGCGGCAGCCCGGCCTGCCTCTCGCTCACGATGCGGG
AAGGCGGCAGCACGCTACCATCAAGCAAAGCGGAGCCCCGTGCCATGACGCCGGAGGAAG
AGATGTTTAAGAGCGAGCGCGTGTGGCGAAGGTAGGGCACAGGAAACAAGGAGTTAGGGC
GCAAGCGGCGAAGACAAGGGGAATAATGGCGAGAGGAAGGAAGCAAATCTCTTCCTCGGC
GACTTTATACCCTTGCCAACGCTGTGCCCGGCTCCTCGTTTCTCGCGCCCACTATCTTGC
CCCCTCGTTTCTCGCGCCCACGCTTCCATTAATCCCATTCGCCCGTTTGCGGTGCATGAG
GTGGATATGCGGCTGTGGCAGTCGAGATGGAACATCTCGTGCGCGCGTTAATTACGCTCG
CCGACCAAAGCGCCATCACCATATCTCCAGGAAAAACGAACCGGCTTGTCCCGATTTTTA
GACCGGCCCCACCATGTCACCAGGCCTTAGGAAGTGGCGTCACGTCCGACCGCTTCCCTC
GAGGAGGGCGATCGCCCTGGCATAACGCCGGGGGCTACTGTCGGTGACATGGGACCGGGA
GTATCATGACTTAGAGACTTGAGGCAGACTGTCGGTGACATGGGACCGGGAGTATCATGA
CTTAGAGACTTGAGGCAGACACGATCACCCACGTGGCCTAACCCCCTCGGGGGGGGGGGG
TCGGGCCCGAGGGTGATACGGCCGCCCTTCTCTTTGTCTCCCCGAGGGGTCGGACCGTTC
CCGTCTCGGCCCCGAGGGCCGAGGCGCCCCGACCCCTTGTGGGTTTTGCGCCGCGTATAT
GGGGTAGGTGAGCATAGCGGGGCATACCTAACCACATTTATTGCGGTTTGGACGAGCGCG
TCACGCCGCATGTAACGCAGTGCAGCGCGCTCGTTTATCCGGTCTGTGACCAGTCACAGA
CTGATCAGATCGTGGGTTAGGTGGCGACAGGCGGTCTGACGCACGCCTCGCCCCATCCCG
TCAGGATGAGAGCCTCCAAGCACTCGTCCCTAGCCGGAGCCGGCGTGTTAACTCCTGGAG
ATGGCACGTTGGTCCCGGTCAGATATATACCAGGCTTCATCCTAACCATTACAAGCAAGA
CATTGTATGAAGAGGGGCGAACATGCAGATTGATAAACTGACGCGTGGTGGGCAAGAATG
ACCGATTTGTGACCGGTCTGACACTGATCATGTCATCAGCAGACAGCCATGTTCCCACTC
GCGCCTGCTTCCGGCGGAAGTGGAGGTAGGTATGGGCTGTCCCATCAGAAGGTCATTCGG
ACGGCAACCATACAAGTCTCCGTCTGTTTATGAAAAGATAGGATAAGTCCCCACAAAAAA
GAGAGAGATGGTGCATGTGGTATCCCCTTGAGGTATAAAAGGAGGACCTTGCCCACTTAG
AAGGGGGATGGATTTTTGGATCCAGAACGATCAGAGAGGGAGAGAGTAAGAGCTCTCTGG
TTCTCCAGCTCTTTTGTAGCTTCTTCATACATAGATCCACAAAAACACAGGAGTAGGGTA
TTACGCTTCTCAGCGGCCCGAACCTGTATACATCGCCCGTGTCTTGTGTGTTTCCATTCT
CGCGAACCTTCCACACACAGACTAGGAGCTTAGAATCTCACCCAGGACCCCCGGCCGAAC
CGGCAAAGGGGGGCCTGCGCGGTCTCCCGGTGAGGAGCCCCACGCTCCGTCA
>Houba/Tos5/Osr13_ref
TGTTGAGATTATGGGCATATAAGGATTTAATTTATTCCATAAATAAATCATGACATTACA
GATGAAAACTAGCATGAACGCATCATTAGATCTACACATGTAAACTACGCAGAATAACAT
GAACAGATCAAATATGCGCAACATATTGAACACGTACCGAGGTGACGAAAAGACCGGCTG
CTTGGTCGAAACTTTTCGCAGGTGTCTACGAAGGCACGAAACACGCGAGCGAAGAGGAAG
GCGAGCCGTCGCGAACGAACAGGGAGCAGTCGCGCGAAGCGCTTCCCAAAAACCTTATTG
CCGCCTTCTCCCGGTGCAGGACGTCAAAGGCAGAGGTTCCGGAGACCTGCTCTCCCGATC
GCTGGTGCACGCCGGCGAGCGGGATGGAGTAGTCTACGAGCGACGGCGCAGTACAGAGTA
GGAGGCAAACCCTAGATTGATTTTCGCATATATTGCGTGAAGACGGCGGGTCGGTTTATA
TAGAGAAGGGTCGCTTGATCAGGGCGCCCGCACGATCTCTACTGCGCGTAACCGAACCGG
ATAAGTCGCGCGTAACTTATCCGGACTCCACGCCGTTTGCACGCACCGGATTTTTCGGAA
CGTTTCCAAAACAAAACGAATCCGAATTTGCAGCAAAACAAAACTGCAAAAGGAGGCTGC
ATCTGCGCAAGGGTGAGGAGCCAATTTTTCGGACCATTCGACGCGTACGTCGTGCACGCG
CGCCGCCTGCCCTGCCAGGCCAGGCCAGGCGAGGCGAGCGAGCGCGCGCGTGTGTTTCCC
CTCTTCTCTCCACCACACATGCTTCAAGTGGCTAGGAGGGCATCCTCCCTTTTAAGGAGG
TCCCCCTCTCCTAGAATAAGCAAGGTGGTACTAAACTCCACATGCATGCCATCCCATGAG
GTGGGCTTTTGTGATTTTCCAAAGAATTAATCTTCGAGTGGGCTAAGGCCCATTCATTAA
TTCCAACAATCCCCCACCAAATCTCAAAATCCCACTGAGATTTGCCTTTTCCAATGTACT
GTTTATATACCAGCGGTTCGATGGAGACCAATTAAGGTTGAACATCCACCTAGAACTCCA
AGCTACACTTACTCACAACTTGAACAATGGACTACGCCTTGAATTGCAAGTCTTGTGCAA
GCAAGTTTCACTCAAAGTCTTATCTGGTACTAGACCGTCTGTAGACTACCCCTCGGGTGG
AGCGTATAAGTCATACTCCTAGGTCTTTAGTAAGCTTCCTAGAAGATTCACCCAAAATCT
TCATAGACTGCAACCAACAGTCAAGCTCACAAAGGTGAGTTCCTTCAAGAATGCTCTGCA
GGACAACATCTTTGCTAATTAAAGCCAACAGAACTCATTAAGGCATAGCCAACCTGCCTT
GCAGCTCACAAGAGTATATGCATCTTCACTTGGATAGGGTATATATATTGGTACTCTCCT
CTAGTTTATTAATGGTTTGTTCTTCCCAGGATCTAATTCACGGGATCTCCGATCACATAG
ACTGGGTTACCACCATAGTATAACTCACATGGGTCTCAAACCCATCTCCTTCGATGCATT
GTCTATCACATTTCGTGATAGTCCCTTCGTGAAGGGATCTGCCAGGTTTCTCGCTGTTTG
GATGTAATCCAACGTTATAACTCCGGAGTTTCTTAATTTCCTGACAGACTTCAATCGTCT
TTTCACATGTCTAGACGATTTCATATTATCCTTAGAACTATTCACTTTGACAATTACCGT
TTGATTGTCACAGTTCATAAGGATAGTCGGCACCGGTTTTTCAACAACAGGCAGATCCAT
TAATAGATCACGCAGCCATTCTGCCTCAACAGTAGCAGTATCTAGTGCCGTTAGTTCTGC
TTCCATGGTTGACCTCGTCAAAATTGTCTGTTTGCAAGACCTCCATGAAACAGCACCACC
ACCCAGTGTGAAAACATATCCACTAGTGGCTTTGATCTCATCCACATCAGAGATCCAGTT
AGAATCACTATAACCCTCCAGTACCGCAGGATACCCAGTATAGTGAAGTCCCAATTCCAC
AGTACCTTTCAGATAGCGCATTACTCGCTCAAGCGCACGCCAGTGATCATCTCCCGGATT
AGAAGTAAATCGGCTCAACTTGCTCACAGCAAAGGAGATATCAGGCCTAGTTGCACTAGC
CAGGTACATCAACGAGCCAATGATTTGGGAGTATTCCAGTTGATTCCTAGCAATTCTCTT
GTTCTTGCGAAGCAACAAGCTAGGATCATAAGGTGTTGGAGAAGGCTTACTATCAATGTA
GCCAAAGCGATTCAAGATCTTCTCCACATAATGGGACTGCAAGAGAGTAATCCCATTCTC
ACCTCTAATTAGCTTAATGTTTAAGATAACATCAGCTACTCCCAAATCTTTCATATCAAA
ATTTTGAGACAAGAATGATTTAACCTCATTTATCACCTCAAGGTTTGTCCCAAATATCAG
TATGTCGTCAACATACAAGCACAAAATAACTCCCTCACCCCCACCATGGCGATAGTACAC
ACATTTATCTGCCTCATTGACTGCAAAGCCTGCAGATGTCAATGTTTTGTCAAATTTCTC
ATGCCATTGCTTAGGAGCTTGTTTCAGACCATACAAAGACTTCAACAATTTGCACACTTT
GCCTTCTTGACCTTCAACTACAAACCCATCAGGTTGATCCATATAGATCTCCTCATCCAG
CTCTCCATTAAGAAAAGCTGTCTTAACGTCCATTTGATGAACGAGAAGACCATGTGAGGC
TGCTAGGGAAAGTAGCACACGAATTGTGGTCAATCTAGCAACAGGTGAGTAAGTGTCAAA
GAAATCTTCGCCTTCTTTCTGAGTATAGCCCTTAGCAACAAGCCGAGCCTTGTACTTTTC
AATAGTACCGTCAGGCCTAAGCTTCTTCTTGAACACCCACTTGCACCCCACAGGTTTACA
CCCATAGGGTCGCTCTGTCACCTCCCAAGTCCCGTTAGCGATAATGGAATCCATTTCACT
ACGGACAGCCTCCTTCCAGTAGTCTGCATCAGGAGATGCATATGCTTCTGAAATTGACTT
AGGAGTGTCATCCACGAGGTACACAGTGAAATCATCACCAAAAGACTTAGCCGTCCTTTG
TCTCTTACTCCTTCGAGGAGCTTCACTGACATCCTCCTCAGAGACAAGTTCATGTGTATG
TTCAGTTTGTTCTGGTGGTGTGATTGAACTGGGAATTATTTCAGAGGGTTGGTTCGAACC
ACTATGTGTATCCTTCATTGGAAAAAAGCTCTCAAAGAAGGTAGCATCACGAGACTCCAT
AATTGTACCAACATGCATGTCCGGTACCTCGGATTTAACTATTAAAAATCTATAGGCAAT
GCTATGATGAGCATATCCCAGAAAAACACAGTCCACAGTCTTAGGTCCAAGTTTGCGCTT
CTTCGTTATTGGTACATTGACTTTCGCCAAGCACCCCCATGTGCGCAAATAAGAAAGTGA
TGGTTTTCTACCAATCCATATCTCATATGGTGTTTTGTCCTTATTTCTGTTAGGAACTCT
GTTTAACACATGATTTGAGGTCAACAATGCCTCCCCCCACCATGCCTTAGGCAGTCCCGC
GGTGTCCAACATGGCATTCACCAAGTCAGTCAGTGTGCGGTTCTTCCTTTCAGCAATCCC
ATTAGACTCGGGAGAATAGGGAGGCGTCCTCTCATGTATGATGCCATGTTCCTCACAGAA
TAAGTCAAACTCGTTCGAGAAAAACTCTCCACCACGATCAGACCTAAGCCTTTTTATCTT
TCTGTCAAGTTGATTTTCAACTTCTGCCTTATAAATTTTAAAATAGTCTAGAGCCTCGTC
TTTCGTTTTCAACAAGTACACATAGCAAAATCTAGTAGCATCATCAATCAATGTCATGAA
ATATCGTTTTCCACCCTTCGTCAACACCCCATTCATTTCACAAAGATCTGAATGTAGGAG
TTCTAGTGGTGCCAAGTTTCTCTCCTCGGCAGCCTTGTGAGGCTTGCGAGGTTGCTTCGA
TTGCACACAACTATGGCACTTAGAACCTTTGACAATGGAAAACTTAGGAATTAAACACAT
GCTGGAAAGCCGAGACATCAAGCCAAAATTAATATGACATAAACGTGAATGCCAAACATT
AGCCTCATCATCCACACTGCCACAAATATGGTTCACAGACTTATTGCAGAAATCAGAAAG
GGAAAAGCGGAACAGGCCTCCGCACTCATAACCTTTACCAATAAAATATCCATGTTTAGA
CACGACTACTTTATTAGACTCAAAAACCAACTTAAATCCGTCTCTAGTCAGACGGGAGCC
ACTAACAAGATTCCTGTCGATAGAAGGGACATGCTGCACGTTCTTCAGCTGCACGATCTT
TCCCGAAGTAAACTTCAGATCTACCGTGCCAACACCATGAACAGAAGCATGTGACCCATT
CCCCATTAGGACGGTGGAACCCCGTGCGACCTGATAAGAAGAAAACAATGAGATGTCAGC
ACAAACATGTACATTGGCCCCAGTATCAACCCACCAATTAGTAGATTGATTAACTGAAAA
AACAGTAGGTAAATTACCATACCCGCTTCCATCTCCAGTGTTGCCAATGGTCACATTAGC
AGACTTAGAAGTCTGCCCTGCAGGTGCCTTCATCCCCTTGCGTTGTGGACACTTCCTAGC
CAGATGACCAACTTGGCCACACACAAAGCAAGTCCTCTCATCCTGATTAGGATTGTTGTT
GTTCTTCTTCTGCTTCTTGAAGTTGGTGGTCTGCTGAGCTTTGTATTTCCCCTTGCTCTT
GTTCTGGGCCTTGTGCACAACATTGGCACTGGACTGCCCACCATCGCCCTTAGACGCGGC
ATCTTTTTCCCGAGCTTTCTCCTCAACATCAAGAGACGCAATCAACCCCTCAACGGAGTA
TTCCTGTCTCTTGTGTTTGAGTGCAGTACCGAAACTCCTCCAAGATGGAGGAAGTTTTGC
AATAATGCACCCGGCCACAAATTTGTCGGGTAAGACACACTTAAGGAGTTCGAGTACCTT
AGCCATGGTTTGTATCTCATGAGCCTGTTCGACTACAGAACGGTTGTCAGCCATTTTGTA
GTCATGAAACTGCTCCATGATATACAGATCATTGCTAGCATCAGTAGCACCGAATTTAGT
ATTCAGTGCATCCCACAACTCCTTAGCGTCGGTCATATGCATATACACCTCGACCAGACG
ATCGCCAAGAACGCTAAGAATGCATCCCACAAAGAGAGTAGTGGCTTCCTCGAATTGCTT
CTGCTGTTCAGCAGTAAGAACTCCTTCAGGTTTGCCAGTACTCACCCAGAAGCATTTCAT
AGCTGTCAGCCACAGAGTGACCCTGATCTGCCATCTCTTAAAATGCACACCGGTGAATTT
ATCCGGCCTCAGTGCATCGGCAAAACCAGCCATAGTAAAATCACAGTGCCTATAATAAGG
TTTTTGGATTGTTGAGATTATGGGCATATAAGGATTTAATTTATTCCATAAATAAATCAT
GACATTACAGATGAAAACTAGCATGAACGCATCATTAGATCTACACATGTAAACTACGCA
GAATAACATGAACAGATCAAATATGCGCAACATATTGAACACGTACCGAGGTGACGAAAA
GACCGGCTGCTTGGTCGAAACTTTTCGCAGGTGTCTACGAAGGCACGAAACACGCGAGCG
AAGAGGAAGGCGAGCCGTCGCGAACGAACAGGGAGCAGTCGCGCGAAGCGCTTCCCAAAA
ACCTTATTGCCGCCTTCTCCCGGTGCAGGACGTCAAAGGCAGAGGTTCCGGAGACCTGCT
CTCCCGATCGCTGGTGCACGCCGGCGAGCGGGATGGAGTAGTCTACGAGCGACGGCGCAG
TACAGAGTAGGAGGCAAACCCTAGATTGATTTTCGCATATATTGCGTGAAGACGGCGGGT
CGGTTTATATAGAGAAGGGTCGCTTGATCAGGGCGCCCGCACGATCTCTACTGCGCGTAA
CCGAACCGGATAAGTCGCGCGTAACTTATCCGGACTCCACGCCGTTTGCACGCACCGGAT
TTTTCGGAACGTTTCCAAAACAAAACGAATCCGAATTTGCAGCAAAACAAAACTGCAAAA
GGAGGCTGCATCTGCGCAAGGGTGAGGAGCCAATTTTTCGGACCATTCGACGCGTACGTC
GTGCACGCGCGCCGCCTGCCCTGCCAGGCCAGGCCAGGCGAGGCGAGCGAGCGCGCGCGT
GTGTTTCCCCTCTTCTCTCCACCACACATGCTTCAAGTGGCTAGGAGGGCATCCTCCCTT
TTAAGGAGGTCCCCCTCTCCTAGAATAAGCAAGGTGGTACTAAACTCCACATGCATGCCA
TCCCATGAGGTGGGCTTTTGTGATTTTCCAAAGAATTAATCTTCGAGTGGGCTAAGGCCC
ATTCATTAATTCCAACA
>Osr1_ref
TGTTAGATTTAATTGGGTAATTAATCCATTTAAATCAATTAAATCAAATAAATTCCAAGG
CTCATTATGCTAGGAATTCATGTGAATTCATTCTTCTATGGGATATCAATGGGATGAAGA
GTTTTGAGAATTAATCCATTTGATTAAGGAATTGGTAACTTATATCAATTAGTCCTAATT
GATGGATGGTTGATGGTTGTGTAGTGGAGGATGGTTCATGGCTAGTTGATGACATTTAGT
TGCTCTATTCCTCTTCCTATTCCATTGGTAACTTACATCAATTACTCTTAATTGATTGTT
GGTTGATGGTTGTGTAGTGAAGGATGGTTCATGGCTAGTTGATGACAATTAGTTGCTCCA
TTCCTCTTCCTATTCCATGACTCTTACTCTTCATCTTCCATTCCTCTTATAAAATGGGAA
TGGATTTGATCTCCCGCGAGAAAAAGAAGACACACTTTCATCCATTTTCCAAAGCTGTTG
TTGCTACGGTAATCCCATCCCGACGAGTGTGTGCACACGCGTTGGGAGAGTAGGCCTCCG
AAACCACGCGTTGCTGCGACGTTTGCACAGACGGGCGGGCGATCATGTTTTTGGGGAGCG
CAAGGCGCGACTACTCACTGTTCGTCAACATCTACTTCATCTTCACCAACATGTCGAACA
CTGGAGACAAGGAGAAGGAGACTCCCGTCAACACCAACGGAGGCAATACTGCCTCAAACT
CCAGCGGAGGACCATTCTTGGGGTATAACCTTATTACATTATTTCAATTAGAAGTTTTAC
TGTTAATGTTCATCGCAATGTCAACATTGTGTCATTATGTGATTGTTGATGCTTATTCAA
CGTTAAGCATGCTCATGTTGATTACATTCACCACTATCACTGGATCAAATCCTATTGTAA
ATATCATGTTTATTATCTTGTTATTTTGGATTAAAATATGCCGAATTATGACCAAATTTC
CAACAATCCAAAAACCTGATAGGTCATTTTCGGTAGTTGGCTTTGCTGCTGCACTGAAAC
CACATGCCTTTGATGGTTCAAACTATAAGAGATGGAAAACACGTGCACTATTGTGGTTGA
CAGCGATGCAGTGCTTCTATGTTTCACGGGGCAAACGAAGTGAACCACCTCTTTCTCCTG
AGGAAGAGGCTAAGTTCGAGGCTTCGGATTGCCTGTTCCGTGGAGCATTGATCAGTGTAC
TCGCTGACAACATAGTGGACGTGTACATGCACATGCCTTCTGGGAAGGACATGCGGGATG
CACTTGAGGCCAAGTTCGGAGTTTCTGACGCCGGCAGTGAGCTGTATGTTATGGAGCAGT
TCTATGACTACAAGATGGTCGATGACCGTTCTGTAGTTGAACAAGCTCATGAGATTCAGA
TGCTGGCTAAGGAACTTGAGAACAACAACTGTGAGTTGCCGGACAAGTTTGTGGCAGGTG
GCATTATTGCCAAACTACCACCTTCTTGGTCGGACTTTGCCACTTCTCTAAAGCACAAGA
GACAAGAGTTCAGTGTTCCTGATCTCATTGGCTCTTTGGGTGTTGAGGAGAAGGCGAGGG
CAAAGGACGTCCGGGGCAAAAAGGTTGAGGGAGGTTCTAGTGCCAATATGGTACAGAAGA
AGAACCCTCATGCATCCCACAACAACAAGAAAGTCAAGCCTGATGTCAAACCCAAGGCTG
CAACCAATTTTAAGAAGAAAAGCAAGGGAAAGGCAAAGGGAGACTGCTTTGTGTGTGGCA
AGTCTGGGCATTGGGCCAAGGACTGTCCTGAGCGCAAAGACAGGAAGTCTGCCAACATGA
TCATTAGTGAGGGCGGAGGAACATCGGGGTACGGTAAAATATTACCTACAGTTCTCTCTG
TTTTTCATTCACCTGATTGGTGGGTGGACACTGGTGCTAATATTCATGTATGTGCTGACA
TTTCTCTATTTTCTTCTTATCAGGTCGGGAGAGGTTCCTCCTTGTTGATGGGAAACGGGT
CGCTTGCGGCTGTTCATGGTGTTGGTACGGTCGATCTGAAGTTTACTTCGGGAAAGACCG
TGCAGCTGAAGAATGTGCAGCATGTCCCTTCAATAAAGAAGAATCTAGTTAGCGGCTCTC
TATTGTGTAGAGAAGATTTTAGACTTGTGTTTGAGTCCAATAAATGTGTCGTATCTAAAT
ATGGGACTTTTGTTGGAAAAGGTTATGACAGCGGAGGCTTGTTCCGCTTTTCTTTGAATG
ACATGTGTAATAATCATAATGCTGTGAACCATATTAGCGAGAATGATGAGTCTAATGTGT
GGCATTCGCGACTCTGTCATGTGAATTTCGGTTGTATGACGCGCTTAGCTAACATGAGTT
TAATTCCAAAATTCACTTTGGTAAAAGGTTCCAAGTGCCATACTTGTGTTCAATCGAAAC
AACCTCGCAAGCCTCACAAGGCATCTGAGGCGAGGAATTTGGCACCTCTAGAACTTATTC
ATTCCGATTTGTGCGAAATGAACGGCGTGTTGACTAAAGGGGGAAAGAAATATTTCATGA
CACTGATAGATGATTGCACTAGATTTTGCTATGTGTATCTATTGAAAACAAAGGATGAGG
CATTGCATTTCTTTAAAATCTATAAAGCTGAGGTAGAAAACCAACTTGAAAGGAAAATCA
AACGGTTGAGGTCTGATAGAGGTGGGGAGTATTTTTCCAATGAGTTTGCATCCTTTTGCG
AAGAGTTTGGAATTATTCATGAGATGACGCCTCCCTATTCACCCCAATCAAATGGGGTGG
CCGAAAGAAAGAACCGTACTCTAACTGAGATGGTGAATGCCATGTTAGACACTGCGGGGC
TTTCCAAGGAATGGTGGGGTGAGGCAGTTTTGACTGCGTGTCATGTCCTGAATAAAATTC
CAATGAAGCATAAGGAAGTAACACCATTCGAGGAATGGGAAAGGAAGAAATTAAATCTCT
CATACCTACGAACATGGGGCTGTTTGGCCAAGGTAAATGTACCTATAGCCAAAAAGCGGA
AACTTGGACCAAAAACTGTTGATTGTGTGTTTCTTGGTTATGCTATCCACAGTGTGGGTT
ATAGATTCTTAATAGTAAACTCTGGAGTACCCGACATGCATGTTGGTACAATTCTTGAGT
CCAGAGATGCTACATTCTTTGAGAATGAATTTCCTATGAAATATACACCTAGCACTTCTA
GTAAAGAAACTGTCATGCCCCATGAGCACTTTGCACCGATAGAACACAATGATCAAACGC
CTGAGGAAAATCCTGAGGAGGACAACATTGTAGATACTCGCAAGAGTAAGAGACAAAGGG
TTGCAAAATCCTTTGGAGATGACTACATTGTATACCTCGTGGATGACACCCCAAGAACCA
TAGAAGAGGCATATTCATCTCCTGACGCTGACTACTGGAAGGAAGCAGTATGCAGTGAAA
TGGACTCGATTATGTCTAATGGTACTTGGGAAGTCGTTGAGCGTCCATATGGGTGCAAGC
CCATAGGATGCAAATGGGTTTTCAAGAAAAAGCTTAGGCCTGATGGTACAATCGAAAAGT
ACAAGGCAAGGCTTGTGGCCAAGGGTTATACCCAAAAGGAAGGCGAGGACTTCTTCGACA
CATACTCACCAGTTGCTCGCTTGACCACGATTCGAGTACTACTTGCTCTGGCAGCCTCTC
ATGGTCTTCTCGTCCATCAGATGGACGTTAAGACAGCTTTCCTAAACGGAGAGCTGGAGG
AGGAGATCTATATGGATCAACCAGACGGGTATGTACTAGAAGGTCAGGAGGGAATGGTGT
GTAAACTATTGAAATCCTTGTATGGCCTCAAGCAAGCACCTAAGCAATGGCATGAGAAGT
TTGACACCACGCTTACATCTGCAGGCTTTGTTGTGAACGAAGCTGACAAATGTGTATACT
ATCGCTATGGTGGGGGAGAAGGGGTGATCTTGTGCTTATATGTCGATGACATACTGATCT
TTGGGACCAGCCTTAATGTGATTGAGGAGGTCAAAGACTATCTGTCCAAGAGTTTTGAAA
TGAAAGATTTGGGAGAGGCTGATGTTATTCTTAACATCAAACTACAAAGAGGAGATGAGG
GTGGGATTACACTTGTGCAATCCCACTATGTGGACAAGGTTTTGAGTCGCTTTGGATATA
GTGACTGCAAGCCAGCTCCTACTCCTTATGATCCCAGCGTGCTATTAAGGAAAAACCGAA
GAATAGCAAGGGATCAGCTGAGATACTCTCAAATCATTGGTTCATTGATGTACTTGGCTA
GCGCAACGAGGCCTGACATCTCATTTGCTGTAAGCAAGCTGAGCCGGTTTGTCTCAAATC
CGGGAGATGATCATTGGCGGGCTCTGGAAAGAGTAATGCGCTATCTAAAGGGTACTATGA
GCTATGGAATTCACTATACCGGGTATCCAAAAGTACTAGAAGGGTATAGTGACTCAAACT
GGATATCTGATGCTGATGAGATAAAAGCCACAAGTGGATATGTGTTCACACTTGGAGGTG
GCGCTGTTTCCTGGAAGTCTTGCAAGCAGACCATCTTAACGAGGTCAACAATGGAAGCAG
AACTTACAGCACTAGATACTGCGACAGTTGAGGCCGAGTGGCTTCGTGAACTCCTGATGG
ATTTGCCGGTGGTTGAAAAACCAGTGCCAGCTATCCTAATGAACTGCGATAATCAAATAG
TGATTATTAAAGTGAACAGTTCAAAGGACAACATGAAGTCATCTAGACACATCAAGAGAA
GACTGAAATCTGTCAGAAAGCAGAAAAACTCCGGAGTGATAGCATTGGACTATGTCCAAA
CGGCTAGAAATCTGGCAGATCAGTTTACCAAGGGGCTACCATGTAATGTGATAGACAGTG
CATCGAGGGAAATGGGCTTGATACCCACCTAAGGTTGCATAATAGTGGAAACCTGTCCAT
TATGATCGGAGATCCCGTGAATTTGGATGGTGAAACAAACTATTGTGTGACTGAGAGAAG
AGACCCTTGAAAAGGGCTCATTTTCATGATGTGCTTCTCTTCTTTCCTGCATGGTAGGAT
GGCTTATGTCTTAATGTGATCCGAGTGGCTTTTCCAAGCAGAGATGTTGACCTGCAGAAC
ATCTTAGAAGGAACACACCTATATGAGTTCGACTGCTAGTCACAGTCTATGAGATTTGGG
TGATCTCTAGATACTCATGAAAGGCCTGGAGTATGACTTATAAGCTCCAACCCGAGGGAA
TACTAATGGTTGCCTAGTATCAGTTATGGAATTGAGTGAAACTTAACTGCACAAGACTGA
CAATTCAAGGCATAGTCCATTGTTCAGTTGTGGTCAGGTATAGCTCCTTTTCTAGGTGAA
AGTTCAACTTAACAGTCTTCACCGAAACACTGGTATATAAAAGCTGCTATGGAATAGAGA
GCATTCTCATGAGCCTTGAAAATTTGGTGGGGATTTGTTAGATTTAATTGGGTAATTAAT
CCATTTAAATCAATTAAATCAAATAAATTCCAAGGCTCATTATGCTAGGAATTCATGTGA
ATTCATTCTTCTATGGGATATCAATGGGATGAAGAGTTTTGAGAATTAATCCATTTGATT
AAGGAATTGGTAACTTATATCAATTAGTCCTAATTGATGGATGGTTGATGGTTGTGTAGT
GGAGGATGGTTCATGGCTAGTTGATGACATTTAGTTGCTCTATTCCTCTTCCTATTCCAT
TGGTAACTTACATCAATTACTCTTAATTGATTGTTGGTTGATGGTTGTGTAGTGAAGGAT
GGTTCATGGCTAGTTGATGACAATTAGTTGCTCCATTCCTCTTCCTATTCCATGACTCTT
ACTCTTCATCTTCCATTCCTCTTATAAAATGGGAATGGATTTGATCTCCCGCGAGAAAAA
GAAGACACACTTTCATCCATTTTCCAAAGCTGTTGTTGCTACGGTAATCCCATCCCGACG
AGTGTGTGCACACGCGTTGGGAGAGTAGGCCTCCGAAACCACGCGTTGCTGCGACGTTTG
CACAGACGGGCGGGCGATCATGTTTTTGGGGAGCGCAAGGCGCGACTACTCACTGTTCGT
CAACATCTACTTCATCTTCACCAACATGTCGAACACTGGAGACAAGGAGAAGGAGACTCC
CGTCAACACCAACGGAGGCAATACTGCCTCAAACTCCAGCGGAGGACCATTCTTGGGGTA
TAACCTTATTACATTATTTCAATTAGAAGTTTTACTGTTAATGTTCATCGCAATGTCAAC
ATTGTGTCATTATGTGATTGTTGATGCTTATTCAACGTTAAGCATGCTCATGTTGATTAC
ATTCACCACTATCACTGGATCAAATCCTATTGTAAATATCATGTTTATTATCTTGTTATT
TTGGATTAAAATATGCCGAATTATGACCAAATTTCCAACA
>Osr2_ref
TGTTAGCATAATCCTTGCTACTGTAGGTTCCTTAGCTAGTAAGAATGTACAGCTGCTTAA
CAGCTGGTAGTAGTAGTAAATTTAGTCTTTACTTTAGCTGTAAACAGCAAGATGAATAGT
ATGTCGGTTACTGTAGCATACTGTAGCACCGACTTAAAGCCCTATAAAAGGACATGTACC
CCTCTTGAGTTAGTAAGCTTTTCAGCTCATTTTCAGTTTCAGTTTCAGCTAGACTATTGA
GTGTAGTTCAGAAGTGATCCTACCAACAATTGGTATCAGAGCTCAGGTTAAAGAAGTGTG
AGAGAGAGATGGAGGGAGTACCAGCTGCTGGAGCCAATGCTTCCAGGTCGCCACAACACC
GAGGCCGCCGTCACTCGTTATCGCCAACACCACGGCGAGGACGAGGTCGAGGCGCTGCTG
TTCGAGAGGTTGTTGTGCAGCGGACTGTCAGGGAGGTTGGCGGCGCTGCTGCTTTCCCCA
CCCTCACGCGAACCAACTACACCGAGTGGTCGCTGCTGATGAAGGTGATGCTGCAAGCCC
GTGGCCTTTGGGACGCGGTGGAGCATGGTGAATGCGATGAGCAAGAAGACAGGATGGCAA
TGGAGGCCATCCTACGCGCTGTCCCCAGCGAGATGATCTCGCTGCTCGCCACCAAGGACT

CCGCGAAGGACGCCTGGGATGCCATCAAAGTGATGCACGTCGGCGTGGACCGCGTGAGGA
AGGCGAAGGCGCAACAGCTGCGCCGGGAGTATGAATCCATCTCGTTCCATGATGGTGAAT
CGATCGACGACTTCGCCCTACGGCTCACAAGCCTAGTGTCTCAGCTTGGGACATTAGGAG
AACGAATCGAGGAGCAGAACGTCATCGAGAAGTTCTTGCGCGTCGTCCCAGAGCGATTTT
CCCAAATCGCTGTGTCGATTGAGACCCTGTTGGATCTCTCGACACTCACCATCGAGGACG
TCACTAGGCGTCTCAAGGTGGCGGAGGAACGGCAACCAGCTCCAACGTCGACGACTACTC
CAGCCGGAGGCCAGCTTCTCCTCACGGAGGAGCAGTGGCTCGCACGGCAGAAGGAGCGAC
AAAAAGGGGAGCAATCCTCCAAGCAGTCGCAAGGTGGAGCTCGTCAGCGACCTCGCTCCC
ATCGCAAGAAAAGAGGTTTTGGTGGCGGCGTAGGAGGCGAGAAAGGGAACACCAATCGGG
ACACGGCACCAAACAGATGCCACAATTGTGGCCGTCTTGGCCATTGGGCCAAGGACTGTC
GCCAGCCCAAGAAAGAAGCCGCTCACCTAGCCCAAGGTGATGACGATGACGACGTCCTGC
TGCTTTCGCGGGCATGCGAGCTTGAAGATGACGATGCCACTTTGTTGATGGCCCACGCTT
GCGAGCTCAATGATGGCCCCATCATCGCGCCATCTCCTGTCTCCCTCGTTGAACAGCGAG
TGCAGGTGAGCCTGGGAGCCACGGACGCTGAGGACAAGGAGGAGGCGTGGTACCTTGACA
CAGGAGCCACCAACCACATGACGGGCCGTGGTGACGTCTTTGCTGAGCTCGATCGAAGCG
TCACCGGCACCGTCAAATTTGGAGACAGCTCCATCGTAGACATCAAGGGTGCCGGTAACG
TCATCTTCACCGGCAAGAATGGCGAGCACAAGGTTCTCAGTGGCGTCTACTACATTCCGC
GCCTCAAGAGCTCAATCATCAGCATCGGTCAGCTTGATGAAAGCGAGACGCGTGTGCTGG
TCGAGGACGGCATCATGCGTATCTGGGACCGCCGCCGCCGTCTTCTTGCCAAGATCAAGC
GGGGACGAAGCCGTCTATACGTCCTCCGCCTCGAGGTTGCTAGGCCGATTTGCTTGGCTA
CGCGACATGATGATGTTGCCTGGCGCTGGTACGAGCGCTTCGGGCACATCCACTTCGGCT
CGCTAGAAAAGATGGGCCGACAAGAGCTCGTGCGTGGCCTGCCTCGACTGGAGCATGTCG
AGCAACTTTGCGACACGTGTGTCATCACCAAGCATCGGCGCGCTGCCTTTCCAAAGGCAG
CCAAGTACCGCGCTCAGGAGCCGCTAGATCTCGTCCATGGCGACATCTGTGGCCCTATCA
CGCCGGCAACGCCAGGTGGCCGGCGTTACTTCTTGCTGCTGGTCGACGATGCCACACGAT
ACATGTGGGTGGCGCTTCTAGCAGCCAAGAGCAATGCACCTGACGCCATCAAGAAAATTC
AGATGGCAGCCGAGACTCACTATGGGCGCAAGCTGTGTGTATTTCGCACGGACAACGGCG
GCGAGTTCACGTCGCTTGAGTTCGCTGCCTACTGCACTGATGAGGGTATCCAACGTCATT
TCTCCGCGCCCTACGCCCCACAACAAAATGGCGTGGTCGAGCGGCGGAATCAGACAGTGG
TGTCCATGGCGCGCGCCCTTCTCAAACAGAGGGGAATGCCTGCGGAGTTTTGGGGGGAGG
CTGTCAGCACGGCTGTCTTCCTCCTCAATTGTGCACCAACCAAAAGCCTCACTGGCAAGA
CGCCGTATGAAGCTTGGCACGGCAAGAAGCCGATGGTCAGCTTCCTACGTACCTTCGGGT
GCCTGGCGTACGTGAAGGAGCTAAACGATGTGCGCAAGCTCGACGACCGCAGCACACCCG
GCGTCTTCATTGGCTATGAAGAAGGGGTGAAGGCATATCGTGTCCTGGATCCAAGGACAC
GGCGTGTACGTCTCGCCCGTGATGTCATCTTTGACGAGAGCCGCGGGTGGGACTGGACGG
CAGCAAGCGGCACAGATGCTCGACTGAGCAGCGATTTCGCCATCGAGTACCATGTTGAGA
AGACCACTGGGCATCCTATCCCTAGTGTGGGGGGAGGCGTGGTGACCCCATCAGCATCCC
CAACGCCACTACAAGAGACTTCACCAGCAACCCCTGCCACACCAGCACCAAGTCCTAGCG
TTGCCCCAACAGAGTTCGTGTCACCTCCCTCACACGACGAGGAGAGGATCGACGCGGCGC
ACTCCAACACCCCTGTCCGCTACCGCACAGTCGACAACTTGATCGGGGAGAATGCCCCGG
CACCAGGGATTGCACAACGGGAACTCGAGGAGGCGTCTTTGCTCCTCGCTGGACCTGGTG
AGCCATGCTCGTTTGCAGAGGCGGAGGGTGATGATGCATGGCGAGCAGCCATGCGTGAAG
AGATGGACGCGGTGAATCGCAATGGGATTTGGGAGCTTGTTGATCTCCCACATGGCCATC
GCCCAATTGGACTCAAATGGGTCTATAAATTGAAGAAGAACGAGGCCGGAAAGGTGGTCA
AGCACAAAGCTCGTCTCGTCGCCAGGGGATTTGTCCAGCAACCTGGGATTGATTTTGACG
AGGTTTTTGCGCCCGTCGCGCGCATGGAGTCAATTCGTCTCCTGCTTGCGGTCGCCGCCC
AAAAAGGGTGGCACGTCCATCACATGGACGTGAAGTCTGCCTTTCTCAATGGAGATTTGG
CAGAGGAGGTGTATGTGAAGCAGCCCCCTGGTTTTGTCGTCGCCGGAGAAGAAGACAAGG
TCCTCCGGCTGCGCAAGGCTCTTTATGGCCTGCGACAGGCGCCAAGAGCCTGGAATGCGA
AGCTTGATTGTACTCTGAAGGAGCTCGGTTTCGACCAAAGCAAGCATGAGCACGCCATGT
ACCGACGAAACAATGGTGGCTCTGCTCTACTCGTCGGGGTCTATGTAGATGACCTTGTGA
TCACCGGGCCATCGACAAGAGCAATTGAACAATTCAAGGAAGAAATGAAGGCAAAGTTTC
AGATGAGTGATCTTGGCTTGCTCTCTTTCTACCTTGGAATTGAGGTGAAGCAAGGAGATG
ATGGAATCTCCCTGAACCAGGGGCGCTATGCTCAGCGCATTGTGGAGTCGGCTGGCCTCA
AGGACTGCAACCCTTGCGCCACTCCAATGGAAGAAAGGCTCAAGCTGAGCCGTGATAGCA
CGGCACCTCCCGTTGATGCAACAAAATATCGACGGCTGGTTGGTAGCCTTCGCTATCTTG
TGCACACACGGCCAGACCTAGCTTTTGCTGTTGGGTTCGTGAGTCGCTTCATGGAGCGGC
CAACTGAGGAGCACATGGTGGCCGTGAAGCGCATTCTACGCTATGTCGCTGGCACGATGG
AGTACGGACTTCATTACAAAAGAGAGAAAGAGGAGCAGCGGCTGATTGGTTACAGCGACA
GCGACCTCGCCGGCGACATTGATACAAGGAGAAGCACAAGTGGCATGTTGTTTTTCCTTG
ATTCAAGCTTGGTGAGTTGGCAATCCATCAAGCAGAGAGTGGTGGCTTTATCTTCCTGTG
AAGCAGAATATGTTGCAGCCACCAATGCTGCCACACAAGGAATTTGGTTGGCTCGATTGC
TTGGTGAACTCCTTGGGAAGCAACCTAAAGCGATCGAGCTAAAGGTGGATAGCAAGTCTG
CCTTGGCGCTGGCAAAGAACCCTGTCTTCCATGAGCGCAGCAAGCATATTGATTTGCGCT
ATCACTTTATCAGAGACTGCTTGGAGGAAGGAAGCATCAACGCCAGCTTCATCACCACCA
TGGACCAGCTCGCTGACATTCTAACGAAGGCATTAGGACGGGTGAAATTCCAAGAATTGC
GAGCTAAGATTGGAATGGTCCAAATCAATCAAAATCTGATGTGCAAGGATTAGGGGGAGA
ATTGTTAGCATAATCCTTGCTACTGTAGGTTCCTTAGCTAGTAAGAATGTACAGCTGCTT
AACAGCTGGTAGTAGTAGTAAATTTAGTCTTTACTTTAGCTGTAAACAGCAAGATGAATA
GTATGTCGGTTACTGTAGCATACTGTAGCACCGACTTAAAGCCCTATAAAAGGACATGTA
CCCCTCTTGAGTTAGTAAGCTTTTCAGCTCATTTTCAGTTTCAGTTTCAGCTAGACTATT
GAGTGTAGTTCAGAAGTGATCCTACCAACA
>Osr3_ref
TGTTGGGCTGTAAATACAACAGTATGTGTGTGTTTTATGTGCTGGCCCATCTGCTAGAGG
GCCCATCTAGTCATGTATATGTAAATAAGGATAGCAATACAGAGAAGGTGAAGCTTCCAG
AGAAAATTGGCTGCCAAAAAACTTCATGGTATCAGAGCCGACCGGCCGGCGGCAGGCGAC
GGCTGAACCCTAGCTGGCCGGAGGCGTGGAGGCTTGAGCAGGGTAGAGAGTGCGCATCAG
CAGCGGCGCGGAAGAGCGGGGCCAGCGCGGCGCGTCGAGGAGGAAGAAGCCGAGCAGCTG
CAGGTGCGGAGCTGCTGCTGCTGCTTGGGGCTGAGCTCGCAGGTGCAGAGCTGCTTTGGG
CTGAGGCAAGAAAGAAAGTGCTGGTAAACAGCTGGTGTTGGTGCTCCTCAGGAAGAAGTG
GCTCTTGCTCTGTAGTGGCGGGGTCACAGCACAGTGAAGACTTTGCATCTCTTGTGGGTG
TGTGATTGGCAAGGAAACCGAGATAAAAGCACAGCTACTGCTTTTGTGATATTGACTATT
TGAGCAATCTATAGGAAGGGAAAGGTAGAACAGGGGGCTCAGATCTGCTAGTTGGGTTTC
TACTGGTTTGCAGTTTCAGAATTTGCATTATGGCAGAAAATCAAGGAATAGAACAAGTGA
TGGGTAAATTGGTGGACATGCTAGCGAAAAAATTTAGTGAGGCCTCAACTACAAGCAATG
CAATTATCCCTCATACTGAATCAATACTGAAGATTGAGTTAATGCAAAACGAAATCAAGT
TGGAGGGTGTCAAAAATTATTTGAGTTGGTCAAGGAGGGCATTACTAATACTAAAAACAA
AGGGGTTAGAAGGATATGTCACAGGAGAAGTGAAGGAGCCTGAGAACACATCAAGTGTAG
AATGGAAGACTTGGAGCACTACCAACTCTTTAGTGGTGGCATGGTTGTTGACTTCATTAA
TCCCAGCTATTGCTACAACTGTTGAGACTATCTCTAGTGCGAGTGAGATGTGGAAAACTC
TTACTAAACTATACTCAGGAGAAGGTAATGTGATGCTAATGGTGGAGGCACAAGAGAAGA
TAAGTGCTTTGAGACAGGGGGAGCGCTCTGTGGCAGAATATGTCGCAGAGTTGAAGAGTT
TGTGGTCCGATTTAGATCATTATGATCCTCTTGGATTAGAGCACTCTGATTGCATAGCAA
AAATGAAAAAATGGGTTGAGCGTAGAAGGGTTATTGAGTTCTTGAAGGGTCTAAATCCAG
AGTTCGAAGGAAGAAGAGATGCAATGTTTCACCAAACCACTCTTCCTACCTTAGATGAGG
CCATTGCAGCTATGGCACAGGAGGAGCTTAAGAAGAAAGTATTGCCTAGTGCCGCACCAT
GTTCACCAAGTCCCACCTATGCAATTGTACAAGGTAAAGAGACTAGAGAGTGCTTCAATT
GTGGTGAAATGGGACACCTTATGCGTGATTGTCATGCTCCACGCAAGCCTACTTATGGGA
GAGGAAGAGGTGTTGATAGAGGTGGAACAAGAGGTGGAAGAGGCTATGCTGGTAGGAGCA
ATAGAGGAAGAGGTTATGGATATAGAGGTGATTACAAGGCTAATGCAGTTACTCTAGAAG
AGGGTTCTTCCGGGACTACACCTGACAATGTTGCCAACTTTGCTCATTCTACTTCAGGTA
GTTTTAATCAAGCATTTATGTCTATGAACACTTCTCATTCAAGTTGGATATTAGACTCAG
GTGCATCCAGGCATGTCACTGGCATGAGTGGAGAATTTACATCATATAAACCATATTCAT
TTGCACATAAAGAGACCATTCAAACTGCTGATGGCACATCATGTCAGGTTAAGGGGGAGG
GCATAGTGCAATGTACTCCATCCATTACTTTGTCATCAGTGTTATATGTCCATTCTTTTC
CAGTGAATTTAATTTCAATAAGTTCTCTTGTTGATAATATGGATTGTCGGGTTTCCCTTG
ATCGTGAGAATTGTTTAATTCAGGAGAGAAGAACAGGGAAGAAACTTGGGATTGGTATCA
GGCGTGATGGACTTTGGTACTTGGACAGAAGAGGGACAAATGAGGATGTGTGTGCACTAA
TGGCTTCAACAAGTAAAGAAGTGACTGAGGTATTACTTTTGCATTGTCGACTAGGACATA
TATCTTTTGAAATTATGAGTAAAATGTTCCCGGTAGAGTTTAGTAAAGTGGATAAACATA
TGCTGATATGTGATGCATGTGAGTATGGGAAGCATACTAGAACATCATATGTGAGTAGAG
GACTTCGCAGTATTTTGCCCTTTATGCTAATCCACTCAGATGTGTGGACGTCGCCTGTGG
TTTCTATGAGTGGAATGAAATATTTTGTCACCTTTATTGATTGCTATTCCCGCATGACAT
GGTTATATCTCATGAGACATAAGGATGAAGTGCTTAAATGCTTCCAAAACTTTTATGCAT
ATATTAAAAATCATTTTAATGCTCGGGTTCAGTTTATTAGAACTGATAATGGAGGGGAGT
ATATGAATAGTGAATTCGGTCACTTTCTTTCTTTGGAAGGAATATTACATCAGACTTCTT
GTCCTGATACTCCTCCACAGAATGGAGTGGCTGAAAGAAAAAATCGCCATCTTTTGGAGA
TAGCTCGGTCACTAATGTATACTATGAATGTACCTAAATTTCTATGGAGTGAGGCAGTAA
TGACGGCAGCTTATCTCATCAACCGCACACCATCAAGAATACTTGGAATGAAGACACCAT
ATGAGATGATATTTGGGAAGAATGAATTTGTGGTTCCACCGAGGGTGTTTGGCTGCACTT
GTTTTGTTAGAGATCATAGACCATCTATTGGGAAACTTGATCCTCGAGCTGTTAAATGCA
TCTTTATAGGCTATTCATCCAGCCAGAAGGGGTATAAGTGTTGGAGTCCATCAGAACGGC
GGACATTTGTAAGTATGGATGTTACGTTTAGGGAATCTGTTCCATTCTATGGTGAGAAAA
CAGATATAAGCTCTTTATTTGTTGATCTTGATGATTTAACTAGAGGTGACCATGATCAAC
AAAAGGAAGGTGAAATCTTGGGTCTCAAGGAGAATGAACAATCAAAGGGAAAGATTGTGG
TTGGTGAAATTCCATGTGCTATAGGTGATCCTGTACAAGAACAAGAATGGAGAAAGCCAC
ATGAAGAGGAAAATCTTCAAGTTTACACAAGGAGAATGAGACTTCCAACAACTCAACAAG
TTGAAGTTGATGATCAAGTATCAGATGATCTTACTCATGTGCAAGTGTCTTCGGAGTCAG
GGGGAGAACAAATAGAAATTAGAGAAGAAGAATCAAACTTGCCAATTGCCATAAGAAAGG
GGATGAGAAGCAATGCAGGCAAACCTCCACAAAGATATGGTTTTGAAATTGGAGATGAAA
GTGGTGATGAGAATGATATAGCCAATTATGTATCTTACACTTCCTTGTCATCGACATACA
GGGCCTTTGTGGCATCTCTAAATTCAGCTATAATTCCTAAGGATTGGAAAGAGGCAAAGC
AAGACCCAAGGTGGCATCAAGCAATGCTAGATGAACTAGAAGCTCTTGAGAAGAACAAAA
CATGGGATCTTGTATCCTATCCCAATGGAAAGAAAGTGGTAAACTGTAAGTGGGTATATG
CAGTGAAACAAAATCCGGATGGAAAAGTGGAGAGGTACAAAGCAAGACTTGTGGCTAAGG
GATATAGCCAGACATATGGAATTGATTATGATGAAACGTTTGCACCGGTTGCAAAAATGA
GTACGGTAAGAACTATAATATCTTGTGCAGTTAACTTTGATTGGCCATTACATCAATTGG
ATGTCAAGAATGCTTTTCTACATGGCGATCTTCAAGAGGAGGTATATATGGAAATTCCAC
CTGGATTTGCTACTTTGCAAACTAAAGGTAAAGTATTGAGACTGAAGAAATCCTTATATG
GTCTCAAACAGTCGCCAAGAGCATGGTTTGATCGATTTAGGCGTGCAATGTGTGCTATGG
GCTATAAACAATGTAATGGAGATCACACAGTTTTCTATCATCATAGTGGAGATCATATAA
CCATTCTTGCTGTTTATGTTGATGATATGATTATCACTGGAAATGATTGCTCGGAGATAA
CTAGGCTGAAACAAAATCTAAGCAAAGAATTTGAAGTTAAGGACCTAGGCCAGTTGAAAT
ATTTTCTGGGTATTGAAATTGCAAGATCTCCTAGAGGGATAGTTCTTTCACAGCGGAAAT
ATGCATTGGACTTGCTCAGTGACACAGGTATGCTTGGATGTCGCCCAGCCTCTACACCAG
TTGATCAAAATCATAAGTTATGTGCAGAGTCTGGAAATCCAGTGAATAAGGAAAGATACC
AAAGGCTGGTTGGGAGACTGATATATTTATGTCATACACGACCTGACATAACTTATGCTG
TCAGTATGGTGAGTCGATATATGCATGATCCAAGGAGTGGGCATATGGATGCTGTCTATA
GGATCTTGAGATATTTGAAAGGAAGCCCAGGTAAAGGCCTATGGTTTAAGAAAAATGGAC
ACTTGGAGGTTGAAGGCTATTGTGATGCACATTGGGCAAGTTGTCCTGATGATAGAAGAT
CAACTTCAGGCTATTGTGTGTTTGTTGGTGGCAATCTAGTATCTTGGAGGAGCAAGAAGC
AACCGGTGGTGTCTCGCTCAACCGCTGAGGCAGAATATCGGGCAATGTCAGTGAGTTTGA
GTGAGTTGTTATGGCTAAGGAATCTTCTTTCTGAGTTGATGTTGCCGGTGGATACTCCAA
TGAAATTGTGGTGTGACAACAAGTCAGCAATCAGCATTGCTAACAACCCAGTTCAACATG
ATCGAACAAAGCATGTGGAGTTGGATCGTTTCTTTATCAAGGAAAAACTGGATGAGGGAG
TTTTGGAATTAGAATTTGTAATGTCTGGTGGACAAGTTGCTGATTGTTTCACAAAGGGTT
TAGGTGTTAAAGAGTGTAATAGTTCATGTGACAAGATGGGTATGATAGATATCTATCACC
CATCTTGAGGGGGAGTGTTGGGCTGTAAATACAACAGTATGTGTGTGTTTTATGTGCTGG
CCCATCTGCTAGAGGGCCCATCTAGTCATGTATATGTAAATAAGGATAGCAATACAGAGA
AGGTGAAGCTTCCAGAGAAAATTGGCTGCCAAAAAACTTCA
>Osr4_ref
TGTAGGAATAAGTCTTGGCTGGTTGGTCTTGGTCTTGTGGTGCCTTTTTCCTGCTTTTCA
GCTTTCTAGGACAGCATCTCTTTCTAGGACAGCATCTCTACTTTCAGTTTGAGATGCTCT
AGGACAGTTTGTTGGGATGCTCTGCTCTAGGACAGTTTGTTGGGATGCTCTAGGACAGCA
CCCTCTTAGACTAGCATGGCTGCATGGCTGCTACAAGCAGCTATAAATATGTATCCAATC
CTTTTTGGGAGGATATGGCTTTTGTGTTTAGTGAATGAAGAAAACCAGAAAATTGCCCCA
TCTCGAGTGCCATCCTCTTCTCAATGAGAGTAACCATTGAAATTCTAACATCTGGTATCA
GAGCAACACTTTCCTGTAGGCTAAACATCTCTTGTTCCACCCCTTCCCAAGCTCGGTTGA
GCTCTCAGCCAGCAGCAGCACCAGTTGCTCCTCCTTCCCCTTTCCCTTCCCCCTCTCCAC
GCAGCAGCCCCCCGCAGGTGCGCCATGTCCGACGCTCGGTCTCGGCGTTCGGACGCCTCG
AGCACTCGGCGTCAGCAGGACGCCGAGCTCGCCGCAGCAGAAGAGCGCAGGCGAGCAACA
GCTCAGACCGCTGCAGCAGCAGCGAGGGCGGCCAGACTGGCGGCAGCGGAGTTGGCAGCA
GCCAGGGCGGAGGCGGAGGCGGAGGCGGCGAAAGATGCGGCACGTGCGGCGGAGGTAGAG
GTTGAGACCTTGCGCAGCAGCATCAACGGCTCCATCGCCGGCGACATCACCGCCGACAGG
GAGCTTGAGGAGCTGGCAAGAGGAAGGGCACGGGAGCGGGCAGAGCGGTGGGCAGCAGCC
CACCTCCACGGCGGCGGCGGCGGTCCAAGGGACCGCGGGCCCGCCAACGGGAACCCAGAT
GGGCGCGGGCGTGCCGGCGGCAGCCCGGAGCCCGCACGCGGCCCTCGCAGGCAGCGCGGC
TCTTTCTCCCCTGACCGGCGCCATGGTCACCACGGCGTCCAGACGGTGGTCAGGGACTTT
GGTCCCGGCGGTGGGTGGCCTACCCTCACCAAAACCAACTACATCGAGTGGGCCGCAGTG
ATGAGGGTGAGGCTCCAGGTGCGGCAAATGTGGGAGGCAGTCCGGTACGGCGACGTCGAC
TACGACGAGGATCGGCGAGCACTGGATGCCCTCATCGCTGCAGTCCCGCCCGAGATGCAG
TTCTCGCTTTCCCAGAAGCGGACTGCCAAGGAGGCCTGGGACGCCATCGCTGCGGCACGC
ATCGGCAGCGACCGCGCCCGCAAGTCCACACTGCAGGCACTCCGCAAGGAGTGGGAGAAC
CTGGCCTTCAAGCCAGGTGAGGATGTTGATGACTTTGCTCTCCGTCTCAACACTCTCTTG
CAGAAAATGGTGCAGTACGGCGACGACACCTATGACGAGGAGAGAGCTGTCGAGAAGCTC
TTCCGCTGCGTCCCTGAGAAGTACAGGCAGATCGCTCGCTCGATTGAATCTCTGCTGGAC
CTCTCCACGATGTCGATCGAGGAGGCGTTAGGTCGCCTCAAGGTCGTCGATGGTGATGAG
CCACAGCCTCTCTCGGGGCCCATCACCATCGGCGGGAAGCTCCATCTCACTCGGGAGCAG
TGGGAGGCCTCTCAGGGTGACGGGAGGAAGGGGGAGTCATCTTCCCCGACAGGCGGCCGT
AAGCCGCGCAAGGCGCGGGGAGGTGTCCAGCTACGGTGGGCGCGAAGACGTGCCGAGGGT
GGCGCCCGCAGAGGCGCCCAGGGCATTGCCACTGGCAACCACAAGCCGGCACGAGACGAC
GCCTGCCGCAACTGTGGCAAGCTTGGCCATTGGGCCAAAGACTGTCGACAGCCACGACGC
GGCCAGGCCCACGTCGCACGGGTGGAGGAGGAAGAGCCGGCTCTGCTCCTAGCTCACGCA
AGCATCGAGCTACCTCCAGCGGCACCGGCCGCAGCGGCTTTCCTCCACCTTGATGAGCCG
AAGGTACTCGTCTCCCTCTGCGACGGCTCCAGCAACGACAAGGCTGATGGGTGGTACCTC
GACACCGGCGCCACCCATCACATGACCTGCCGACGGGAGTTCTTCACCGAGTTCGACTCC
AGCGTCCGAGGCTCCGTCAAGTTCGGGGACGCCTCCGGCGTGGAGATCAAGGGTGTTGGC
TCCGTGACCTTCACCGCCAAGTCCGGTGAGCACAGGCTGCTCACCGGAGTCTACTACATC
CCCGCGTTGAGGAATTCTATCATCAGCGTGGGACAGCTGGATGAGAACGGCTCACGCGTG
TTGGTCGAGGACGGACTCATGAGGATTTGGGATCGCCGTCGTCGCCTTCTTGCCAAGGTA
ACCAGAGGCACTAATCGACTCTACATCCTCAGCGCGCAGGTCGCACAACCAGTTTGCCTC
GCCGCTCGTCGGGACGACGAGGCATGGCAGTGGCACGAGCGCTTCGGGCATCTCCACTTC
GAGGCCCTGAAGCGCCTCAGTGCCAAGGAGATGGTGCGAGGCATGCCGTGCCTTGACCAC
GTGGAGCAGCTCTGCGACGTCTGCGTGGTGACGAAGCAGCGGCGGCTCCCCTTTCCCCAG
CAGACGAGCTTCCGAGCCAAGGAGCGGCTCAAGCTCGTGCACGGGGACTTGTGTGGCCCA
GTGACACCGGCCACACCAGGAGGACGACGCTACTTCCTACTGCTCGTCGACGACCTCTCT
CGCTACATGTGGGTGATGGTCCTCGGCAGCAAGGGAGAGGCTGCGGATGCCATCAGGCGC
GCGCAGGCCGCTGCAGAGGCGGAGTGCGGCCGCAAGCTGCGCGTGCTGCGCACCGACAAC
GGCGGCGAATTCACGGCGGCTGAATTCGCGTCGTACTGCGCTGATGAGGGCATTCAGCGC
CACTACACCGCGCCGTACAGCCCACAGCAGAACGGCGTCGTCGAGCGGCGCAACCAGACG
GTTGTGGGGATGGCTCGGGCTCTTCTCAAGCAGAGGGGGATGCCAGCCATCTTCTGGGGG
GAGGCGGTGGTGACAGCCGTCTACATCCTCAATCGCTCGCCTACCAAGGCCCTCGATGGC
AGGACACCGTACGAGGCCTGGCATGGGCACAAGCCGGCGGTCTCCCACCTACGGGTCTTC
GGCTGCCTCGCGTTCGCCAAGGAGCTCGGCCACATCGGTAAGCTCGACGACAGGAGCACC
CCAGGGGTGTTCATCGGCTACGCGGAGGGCTCGAAGGCCTACCGCATCCTCGACCCGGAG
ACACAGCGTGTGCGCACTGCGCGCGATGTTGTGTTCGACGAAGGGCGAGGGTGGGTATGG
GACAAGGCGGTGGACGATGGTTCGACTCCGACGTACGACGACTTCACCATCGAGTACGTC
CACTTCGAGGGAGCTGGGGGAGTAGGCAGCTCTTCATCTAGCGTGTCTACCCCAGCCCCC
GAATCTCCACCGACTCCGACACCAACACACCCTCGGGCCACGACTTCGACTACGACGAGC
TCTTCGTCGACACCACCCCAGCCAGTGACTCCACATGCTCCAGCTCCAACAGCCACTCCT
CCAAGCACGTCTACTCCGACGCCAGCTCGTGTTGAGCGCAGCCCGGTGGAGTTCGCTACT
CCGCTCTCCCACGACGGGGAGCGCATCGACGCGTACCACGACGGCGAGCAGCTACGGTAC
CGTACGATGGAGGATCTTCTCGGCGACCAGTTGGTGCCGGGACTGGTGCCTCGCGACTTA
GAGGCGCAGTTGCACCTTGCGTGCGACGACGGTGAGCCTCGGTCTTTTGCAGAGGCCGAG
AAACACGCGGCATGGCGTGCCGCGATGCAGTCGGAGATGGACGCGGTTCAGGAGAACCGC
ACCTGGGAGCTTGCTGACCTCCCTCGTGGTCACCGCGCAATCACCCTTAAGTGGGTGTTC
AAGCTGAAGAGGGATGAAGCCGGAGCCATCGTCAAGCACAAGGCTCGCTTGGTAGCACGC
GGTTTCGTGCAGCAGGAGGGGATCGACTACGACGATGCCTTCGCTCCCGTGGCACGGATG
GAGTCCGTGCGACTCCTTTTTGCGCTGGCTGCTCAGGAAGGCTGGGGCGTCCATCACATG
GACGTCAAGTCGGCGTTTCTAAACGGCGACTTGAAGGAGGAGGTCTACGTGCACCAGCCG
CCGGGATTTGTGATCCCCGGCAAGGAGGGCAAGGTGCTACGCCTGCACAAGGCCCTCTAC
GGCTTGCGGCAGGCACCGAGGGCGTGGAATGCCAAGTTGGATTCCACGCTCAAGGGGATG
GGCTTCGAGCAAAGCCCGCACGAGGCGGCCATCTACCGGCGGGGCATTGGAGGAAATGCC
TTGCTGGTGGGTGTCTACGTCGACGACTTGGTGATCACCGGCACCAAGGATGCGGAGGTC
GCGGCGTTCAAGGAGGAGATGAAGGCCACTTTCCAGATGAGTGATCTGGGGCCTCTCTCC
TTCTACCTGGGGATCGAAGTGCACCAGGACAACTCCGGGATCACGCTTCGACAGACCGCC
TATGCCAAGCGCGTCGTTGAGCTGGCTGGGCTCACCGATTGCAACCCAGCTCTCACTCCG
ATGGAGGAGAGACTGAAGCTGAGCCGCGACAGCACGGCGGAGGAGGTGGATGCTACACAG
TACCGACGTCTTGTGGGGAGCCTTCGCTACCTCACCCACACACGGCCGGACTTGGCCTTC
TCCGTCGGCTACGTCAGTCGGTTTATGCAGCGACCGACGACGGAGCACCAGCAGGCCGTG
AAGAGGATCATCCGCTACGTTGCGGGGACTCTCGACCACGGTCTCTACTACCCGAGGTGT
CCTGGCAAGGCACACTTCGTCGGGTACAGCGACAGCGACCACGCCGGCGACATTGACACC
AGCAAGAGCACGAGCGGGATTCTCTTCTTCCTCGGCGAGTGCCTCGTTAGCTGGCAGTCA
ATCAAGCAGCAGGTGGTGGCCCTGTCCAGCTGCGAGGCCGAGTACATGGCGGCATCCGCC
GCTTCGACCCAGGCGCTCTGGCTTGCTCGACTGCTTAGTGATCTCCTCGGCAGAGATACT
GGAGCGGTGGAGCTCAGGGTGGATAGCAAGTCCGCTCTGGCCCTGGCAAAGAACCCCGTT
TTTCACGAACGGAGCAAGCACATCCGGGTGAGGTACCATTTCATCCGAAGCTACTTGGAG
GAAGGGAGCATCAAGGCGAGCTACATTAACACCAAGGACCAGCTTGCGGATTTGCTCACC
AAACCCCTTGGGAGGATCAAGTTCCTTGAGCTTTGCTCCCGGATCGGGATGGCTCAACTT
TCCCACAAGACGGCGCACAAGACTTAGGGGGAGAATGTAGGAATAAGTCTTGGCTGGTTG
GTCTTGGTCTTGTGGTGCCTTTTTCCTGCTTTTCAGCTTTCTAGGACAGCATCTCTTTCT
AGGACAGCATCTCTACTTTCAGTTTGAGATGCTCTAGGACAGTTTGTTGGGATGCTCTGC
TCTAGGACAGTTTGTTGGGATGCTCTAGGACAGCACCCTCTTAGACTAGCATGGCTGCAT
GGCTGCTACAAGCAGCTATAAATATGTATCCAATCCTTTTTGGGAGGATATGGCTTTTGT
GTTTAGTGAATGAAGAAAACCAGAAAATTGCCCCATCTCGAGTGCCATCCTCTTCTCAAT
GAGAGTAACCATTGAAATTCTAACA
>Osr5_ref
TGTTGACTGTTATTTCAGCTATGGCCCCAAGGTGATCTAGGCAATGGCAGTTGCAACGGC
TGGATGAATAATTCAATTTTGAGTTTGTTATGCATGCACGAGAGATGTGGCAAGCTGCAG
GAGTAGGCGACTGCGTCAGGCATGCGTTGTGGGCGTGAGTTTTGCACGGCATTGGATCCA
GGAGTTCCGGATCGTGGGATGGCGCGATTGTAGGCTTGGATTCCTTTTTCTCTGTTATTG
GAGTATAAGTAGCAGTAGCTAAAATTTCCATTTGTAAGTTTTTCTATTCAATTGAATGAA
AGAAACCAGAAAATTGTCCCACAAATTCCTTCTCTCTCGTGATTCTCTGAAACTCTGAAA
TACTCTGCTTCTCTGTTTTGAATTTCTTCCTGTATTCTTCAGTCTTTTTGTCTGTTGCCG
TGCCGGACATGTGCAGTGTGCGCACAAAGTGTTGGATCAGGTGATTAGCAGCTAACAAGT
GGTATCAGAGCTTCTCAGGTTGATGGCGGATCTGGCACTATGGCGTTGGTTCCGGTGACG
GCGGACCCGGCGATGGGGAGCTCAGGAAGTGCTTTCCTTTACCCACAGCTCATGTCAACC
AACTACACTAGTTGGGTAATACGTGTGCAGGCTATGATGGAGGATCAAGGCATATGGGAA
GCAATCGAGCCGGCGGCCGGGGCGGCCGTCGACCCGAGGAAGGACAAGAAGGCGAAGTCT
CATCTTCTCCAGTCGCTGCCGGAGGATCTCTTGATGCAGGTTGCAAAGAAACGCTCGGCA
AAGGAGGTTTGGGACTGCCTCAAGACGAGATTCGTCGGGGTGGATCGGGTGCGCGATGCA
CGCCTGCAGACACTCAAGGGAGAGTTCACTAGCATGGTGATGGAGGCCGGGGAGACGCTG
GACCAGTACGCCGGCCGGATCACCACGATGGGGGTCCGGTACTCTGCTCTCGGCACGACG
TTCACTACAACAAAACCATTGTTTTAAGACGTTTCACTTAAGTCATTCTATAAGTCGTCT
CTTTTTTATAAGTGAAATTAAAATAGGGACGATGTTTGAGACGCTTTATTAGTTGAGGAC
ATAGTTTAAGACGCTTTACAGGTTAGCACAAAATTAAATCGTTTAGAGATGAATATTGAG
ACGTTTTTGGAACATCTCATGTGTAGAAATGAGTTTTGAGACGTTTTTATTATATCCGTG
TCATCGTTATTAGATAATATATAATTATTTATATAGAGAAAGAAGAAAATAAACACACTG
ATCCTAATCGTCATCATCAAATACCATTATAATAATATTATAATTATTTGGACCAAAAAA
AATAAATATTTAATATTCAGTCTTAGATTAAAAAAGAAGAGAACTGCTACAGGACGCATG
TTTGCAGAGTTGCAATATAAAAAAAACTATCTATTTACCTTCAAGATTGTCACGTTAATG
ACTTGGTTAGTGCATGAACTTTGTAACCTGCAGGTGCTGTGTTCGAGCCCAGATGAAAGC
ATTAATATCAAATATATTAAGATGTGCGTGCCTATATAAAAGCGTCTCTATATATTGTAG
AGATGCAATTTACACGTCTCTAGCAACGTCTTAAATAATATAGGTACGCTTTAAAAAGCG
TCTCCATAATTTTGAGACGGTGCAAACAGAGACGATCCTACGACGCTTTATAAAAGCGTC
TCAGTTATCTGTGGGAGACGAAATAAAACGTCTCTATCTTACAAATAAGATGTTTCTTTT
AGGTTGTTTTGTTGTAGTGGTTGAACGACGCCGCCATGGTGAAGAAGCTGTTCGACACTG
TCCCGGAGAAGTTCGTTAGCCTCGTCGCAGGGATCGAGCAATTTTACGATGTTGACACCA
TGCCGTTCGAAGAAGCGGTAGGTCGCCTCAAGGCGTATGAAGAGTGGATGTGGAAGAAGA
AGGCGACCGCCGGCGGAGTGACCGCTGACGGGCAAGTTCTGCTCACTCAGGGCGAGTGGG
AGGCACGCTTCAAGAAAGGCGGGGGAGAAACCTCGTCGCCACAGAAGAACAAGCCCTCTG
GTGAGGGGGCGAACCACGGCCAGGCCGAGCGTGGTCGTGGTAGGGGTCGCGGACGCGGCG
GGACGCAGAGAAGCGGTGGCGGCTCTAGCGGTGGTGGCCGCGACAAGAGCCACATAAAGT
GTTTCAATTGTGAGGAGTTTGGCCACTACTCCACACAGTGTCCACACCCCAAGAAGAAGA
AGGCTGAAGCTCATCTTGTGCAAACGGAGGATGCTGGCCCAGCTCTGTTGCTTGCCGTGA
CAGAGGCAGTGCAGAACGCGCCACGCCAGGACGCGCACTGTGGGCTGGTCGTGCACGAGG
AGCGTGTGTGGCCTCGCCTGATGCTGGCAGAGAAGGGCGCAGCTGCTGGTGATCTGTGGT
ACCTGGACAATGGTGCCAGCAATCATATGTCTGGAGATCGTCGGAAATTCCGGGAACTAG
ACGAGACCATGACGGGGCAGGTCAGGTTCGGCGACGCCTCGTCAGTGCAGATAATGGGGA
TGGGATCCATCCTTTTCTCATGCAAGAACGGTGACCAGTGGTTGCTCGACGACGTCTACT
ATATCCCCAGCCTCTGCTGCAACATGGTGAGTTTGGGGCAGCTAACTGAAACTGGCCACC
GTGTTATGATGGATGGAGATGACCTCAAGGTGTTCGACAAAAATCCTTGGCGATTGGTGA
TGAAGGTGCGGCGAACCTCAAATCGGCTGTACCGCATCGAGCTGCAGCTGGCGTCACAGG
TGTGCCTGCTGGCCAGTCTCGATAACCCGGCGTGGCTGTGGCATGCCCGGATCGGACACG
TGAATTTCCATGCATTGAAGCTATTAGTGGACAAGGAGATGGCGTCAGGAGTGCCCACAG
TCCACCACCCAAACCAGCTGTGTCAAGCATGTCTGGTGGCGAAACAAGTCCGGCAGCCGT
TCCCAGGAATGGCAAACTATCGAGCAGAGGCGCCGCTCGAGCTGCTCCACATGGATCTGT
GTGGGCCGATCACTCCATCGACGTTCGCCGGTAATCGATACTTTATGTTGATCGTTGATG
ATTTTTCTAATTGGATGTGGGTGTTTGTGATCAAGTTGAAGGACCAAGCGCTCGCGGTGT
TCGAGAAGTTCAAGCCGTTGGCAAAGAACACGGTAGGACGAACAATCAAGACACTCCGGA
CAGACCGCGGCGGCGAGTTTTTGTCCGGCAAGTTCGCGCGCGTCTGCGATGCAGCCAGCA
TCGAGCGCCACCTGACGGCACCATATTCACCGCAGCAGAACGACGTCGTGGAGCGTCGCA
ATAGGACGGTGATGGCAATGGCGCGGTCTCTCCTCAAGGGGATGTCCGTGCCCGGCAGGA
TGTGGGGCGAGGCAGTTCGTCACGCCATATTCCTCCTAAATTGGCTGCCGACCAAGGCGA
TGGGAAATCGCACTCCGTTCGAGGCATGGACGGGGAAGAAACCTCACCTGGGCCACCTGC
GGGTGTTCGGGTGTACGGCGCACGCGAAGGTGACTGCACCGCACTTGAAGAAGCTGGACG
ACCGGAGTAATCCGTTCGTGTACCTAGGCGTTGAAGAAGGGAGCAAGGCCCATCGGCTGT
TTGATCCGCGTCGTCGGCAAATCATTGTAAGTCGTGACGTTGTTTTTGATGAAAATACAC
CTTGGCAGTGGAGTGCTGCTGCAGGAGAGGTGACTTCCACCGAGTTCGAGGTAGAAGAAC
CCGTCGGCGCAGAGCAGCCGGCGCTGGCAGAGCAGGCAGGCTTGGTACCGTGGTACCGGG
CGCCGCCAGCAGGAAGGCGAGCCGGCAAGGAGCCAGAAGTGGCGGAACAGTGGGGAACGC
CTCCGGCAAGCCCGGCAAGGCTCTCACCAACCTTGCCTAGCACGCCTACACTTGGCTCAT
CCTCAACGCACTCTGCCAAGGTGTAGGCGTCACCGCACACTGCCGGCAGTGACGTCGGGC
CGGTGCGGTATAGAAGCTTGGCGGAGATCATGCTTGAAGCACCTCGGGTGGACCTGGTGG
AGGATGATGACGACGCAAGAGCGCTGCTCGCAGAGATGGAGGAGCCGTTATCCTACCGTG
AAGCAACCGGCGAGCCGGCATGGGTGAACGCAATGAACAAGGAACTGGAGGCCATTGAGA
AGAACAAGACGTGGTCGTTGTGCATGCTGCCAGCCGGTCACAAGGCAATAGGGCTCAAGT
GGGTGTTCAAGCTAAAGAAAAACACCGCCGGTGAGGTGATCAAACACAAGGCGCGGCTGG
TGGCGAATGGGTACGTCCAGCAGCAAGGTGTGGATTTTGATGAAGTGTTTGCGCCGGTTG
CAAGGTTGGACACGGTGCGAGCTATACTTGCTGTTGCAGCTGATCGAAGGTGGCAGGTGC
ATCACCTTGACGTCAAGTCGGCATTCCTTAATGGTGATCTTGAGGAAGAAGTATATGTCT
CTCAGCTGGAAGGTTTTGTTGAGAAGGGGAAGGAACATCTTGTGTACGAATTGAGCAAAG
CTCTCTACGGGCTGAGACAGGCGCCACGGGCATGGAATACACGGCTTGATCGGAGCATGA
AGGAGCTTGGTTTCAGCCGGTGTGCACAAGAACAAGCAGTCTACACTAGAGGTATAGGGA
GTGCCGGGATAATTGATGGAGTATATGTTGATGATCTGATCATGACATGACAAAGGCCAA
GCGAGATCACTGCATTCAAACAACAGATGATGGGGGAGTTTGAGATAAGTGATCTTGGAC
TGCTCACCTATTACTTGGGAATTGAAGTGTTGCAAGGCACTGACGGGATTGCCATCAAGC
AGGCTGCTTATGCAAGGAAGATTCTGACCCAGTTTGGGATGCTAGATTGCAATTCTACCT
CAATTCCTATTGAACATCGTTCACAGTTGCACAAAGTTGCTGAAGGAAGCACAGTTGATC
CCACAGAGTACAGGCGAGTGATAGGTTGTCTTCGTTACTTGTTGCATACTCAGCCAGATT
TGTCCTATGCAGTAGGCGTGGTGAGCAAATTCATGGAACAACTGACAGTGATGCACTTCA
AGGCGGTGAAGCAAATTCTCAGATATCTCAAGGGGACAATCAACTGTGGACTCATGTTTT
CTGGAGGCAATGATGCAGTGGAGATTACTGGTTTCACAGATAGTGATCTGGCCGGCGACA
GTGATGATCGTCGGAGTACTAGCGGCATGGCGTTTTACTTCAACAGCAGTTTGGTCTCGT
GGAGTTCACAAAAGCAGAAAACAGTGGCACTTTCGTCCTGTGAGGCTGAGTTCATGGCAG
CCACTGCAGCAGCTTGTCAAGCTTTGTGGCTCAGGGGATTGTTGATTGAGATGATTGGTG
CAGAAGCCAGGCCGGTGAAGCTGTATGTTGATAACAAGTCAGCAATTGCACTCATGAAGA
ACCCTGTGTTTCATGGGAGAAGTAAGCACATCGATACCCGGTATCATTTTATTCGTGAGT
GTGTTGAAAGTGGGAAGATTCAGATTGAATTCGTCCGGACTGAGGAGCAGCGGGCGGATG
CGTTAACAAAAGGGTTGCCAGCAGCGAGATAGGCGACAGCACGACACCTGCTAGGTGTTC
GTGATTTTGGGCCGTAGCAGAATTAAGGGGGAGTTTGTTGACTGTTATTTCAGCTATGGC
CCCAAGGTGATCTAGGCAATGGCAGTTGCAACGGCTGGATGAATAATTCAATTTTGAGTT
TGTTATGCATGCACGAGAGATGTGGCAAGCTGCAGGAGTAGGCGACTGCGTCAGGCATGC
GTTGTGGGCGTGAGTTTTGCACGGCATTGGATCCAGGAGTTCCGGATCGTGGGATGGCGC
GATTGTAGGCTTGGATTCCTTTTTCTCTGTTATTGGAGTATAAGTAGCAGTAGCTAAAAT
TTCCATTTGTAAGTTTTTCTATTCAATTGAATGAAAGAAACCAGAAAATTGTCCCACAAA
TTCCTTCTCTCTCGTGATTCTCTGAAACTCTGAAATACTCTGCTTCTCTGTTTTGAATTT
CTTCCTGTATTCTTCAGTCTTTTTGTCTGTTGCCGTGCCGGACATGTGCAGTGTGCGCAC
AAAGTGTTGGATCAGGTGATTAGCAGCTAACA
>Osr6_ref
TGTTAGCTAGAACACTCTGAACACACGCGAGATTGTGGCTATCCTAGCTTGTCTGAGTAG
TTCAGAACGATGAACAGTATCTGACGAAAATACGACAACATAGAAAAACAGAGCAAAAAC
AGAGTTTTGGTGCTGAAAAACCTCGCAGCTTTTCTGGGGTTTTTCTTCCTTTTATTCACC
TCCACAAAAGAGTCTGTTACATGCGCGATCTTGCCGGATCAACGACTGACCGTGCCATCC
CACGATCCGATCCCTGCTCGATCTCTTCTACTACCGAAAAAACGGAAAAACGATAACTAA
CACTAACCGAGTTTGCTAATCTTCAGCCAGCGCATGCAACCAGGAATCCAATGCTATTAC
AAAATGCAATGGCTAAGTTAAAAAAATGCAACTGAAAAAACTAGCTTTCGCACACAAGAT
TATTTGGATAAAGCTATCAATTTCCCCCCTAATCTTGATGTGCCTGCTCCAAACCCATCT
TCTTCCGGAGTTCAAGAAACCGAACTCGTCCAACAGGCTTAGTCAGTATATCTGCAAGCT
GATCTTCTGTTCGCACATACTCCACAGCGATTTGCTTCTTCTCCACACACTCCCTGATAA
AATGAAATCGAGTGTCAATGTGCTTACTTCGATCATGGAGTACCGGATTCTTGCAGAGAT
TGATTGCTGATTTGTTATCAACTTTCATCACAGTTTGGCCAGGGTCCTCTCCAAGTAATT
CTGCCAATAGCCTATTGAGCCAAATCCCTTGACAAGCACCAGTAGTAGCAGCAATATACT
CAGCTTCACATGACGACAAAGCTACCACCTTTTGTTTCTGAGATTGCCAGCTGATCAAAC
TGTCTCCCAGCATATACAGTACACCTGTGGTGCTCTTCCTATCATCCAAATCCCCAGCCA
TATCACTGTCACTGAACCCAATCAATCTGAGTTCACCCTTTTCCCTTCTCCCAAACCAGC
AGCCAACATCAAGAGTACCTGCAATGTATCTCAGAATATGCTTCACTGCTGCCCAATGTT
CAGAAGTTGGTTTCTCCATAAATCTGCTCACATACCCGACAGAGTAAGCAAGATCTGGCC
TTGTGTTCACCAAATACCTGAGACTTCCCACAGTGCTTCTATACATGGTTGAATCAACTC
CTTCCCCTCCACTCTCCCTCTTCAGTTTCAACCTAGCTTCCATGGGAACTTGAGTAGAAT
TGCAGCCTTCCATTCCTGTCTTTTCTAGGATTTTTGCTGCATAAGCAGTTTGTGACAGAA
ACACTCCATCATCCTTTTGGACAACCTCCATTCCCAGATAGTAACTCAGCAGACCTAAGT
CACTCATGCGAAATTTCTTCTTCATCTCCTCCTTGAAAAAAATCAATTTCACTTGCTTGA
GCCCCACTGATAATCAGATCATCCACATACACTCCCACTATCAACCTTGAGCTTCCTGTT
CCTCTCACATACACTGCACTCTCAGTTTCAGACTTGATGAAATTCAGAGAAATCAAAGTG
TTGTGCAGTTTTGCATTCCATGCTCGGGGAGCCTGCTTTAGCCCATACAAAGCTTTCTTG
AGCCTCAACACCTGGCCTTCTTTTCCTTTCTCAATAAAACCAGGTGGCTGCACAACATAA
ACTTCCTCTTCCAAATCACCATTCAGGAAAGCAGACTTCACATCCATGTGATGAATCTCC
CATCCTTTGTTTGCAGCTACTGCAATCAGGAGCCTCACAGTTTCCATTCTAGCCACTGGG
GCAAACACTTCCTCAAAATCAATTCCTTGTTGTTGCACATATCCCTTTGCTACCAACCTT
GCTTTGTGTTTCACCACAACTCCTGATGGATCCTTTTTCACCTTATAGACCCACTTTAAC
CCAATTGCTTTATGTCCAACAGGGAGCTCAGCAAAGCTCCAAGTCTGATTGTCTTCAATG
GACTTTAGCTCCTCTTGCATTGCCTGCCTCCAACACAACTGTTGTTCAGCTTCTGCAAGA
CTCATTGGTTCCTCACTTGCCAGCAAGCATTGGTCGCTATAATCAAAATCAAGGACAGGT
TCAGTAGCAGATAGGATATCCTGCACTCGGCGATACCTGATAGGGCCTTCATTTGTCCCT
GGCGTGACAGAGTTTGGTGGTGAGCAAAACTCCACCCCCGCCGGCACTTCCGGTGGTGAG
GGCGGAGTGGCCGTCGACGCCGGGTACGTGCCTCCCTGCACAGGCGTGCTAGCCTGTTCG
CCCAAGTCGGCAACAACAGAGTCCACGGGATTCACAAAGAAATCCACCGTGAATTCCTCC
TCTTCAGTCGCCTCTGTCTCAGGATCACGCCACGCCCATGTCGCCGCCTCGTCGAAGACG
ACATCACGCGACACGCAAACGCGCCGCACCACAGGGTCATACATGCGATACGCCTTCGAC
CCCTGTTCATAGCCAATAAACACCATCCTCGTACCTCGATCGTCGAGCTTGCGCAGGTTC
GGCTTCACCGTCTTGACGTAGCCTACACAGCCAAACACCCTCAAGTGTTCGACCGAGGGA
CGTCGCCCATGCCACGCCTCATGGGGGGTCACGCCATTCAATGCCTTCGTCGGCGACCGG
TTCAGCACATACACCGCCGCCACAACCGCCTCCCCCCAGAAGCACGCCGGCATCCCAGCC
GCCTTAAGCATGGAGCGCGCCGCCGCAACCACGGTCTGATTCCGCCGCTCCACGACTCCG
TTCTGCTGAGGGGAGTAAGGAGCAGTGAGCTCTCGCCTCATCCCATGATCGGCGCAGTAG
TCCATGAACTCCACGGAGGTAAATTCCCCCCCACGATCTGTCCTCAGAGCCCGCAGCTTT
CGCCCGGACTCCAGCTCAACGCCGACTTGGAACTGCTTGATCGCCGTCGCCGCTTCATGC
TTGCCGGAGAGGAGCCGTATCCACATATGCCGGCTCATATCGTCGACGAGGAGCAGGAAA
TACTTCCTGCCGCCTGGGGTCGCAGGCGTGATCGGCCCACACAAGTCGCCGTGCACCAGT
TCGAGCGCCTCCTGTGCTCTAAACTTGGCCTCCTCCGGGAACGGGAGTCGTCGTTGCTTG
CCCGCGAGACAACCGTCGCACAGTTGATCAGTGTGATCAATGATCGGAAGCCCGCGGACC
ATGTTCCCCTGGGCCAGCCTCCGGAGCGACTGGAAGTTCAAGTGTCCGAAACGCGCATGC
CACCGCCATGCCGTGTCGCCACCGCTCGCCGCCATGCAGACTGGATTTGCAATATGCAGC
TTGAGTATATAGAGATAATTTATGTCTCGTTTTACCTTTGCGAGGAGAAGACCATCGGGA
TCACGGAGTGTGCAGACCCCGCCCCAGATATGTGCGTCGTAGCCGCGCGCGTCGAGACGG
CCGACACTGATGATGTTCTTGCGCAGCTTCGGGATGTAGTACACCGTGTCGAGAGACCGA
TGATCACCATTCTTGCATCGGAACACCACGGTCCCGCGCCCCTGGATTTCAATCACAGAG
CCGTCGCCAAACTTCACCGTCCCAACAACGCCGGTGTCGAGCTCGGCGAACGCCGAACGC
ACTCCAGTCATGTGGTTGGTGGCGCCGGTATCCAGAAACCAATCTCTTGTCACCTCCTCC
TCACCACCATCCTCGTGGTCCAGGATCACCTTCTTCTCCGTGAGGTGTACCTCCTGTCCA
CCAGGTGTTCGTCCGAGTGTCGCCTCGCCAGCAAGTGACACCCCTACGACATGTGCCATA
AGCAACGTCGGTTCTTCCTCGGCGGCTTGCACCAGGTTCGCCTCTCCCCGGCGTTGGCGT
CGTGGCTTGCGGCACTGCCTTGCATAGTGACCAAATTCATCACAATTGAAGCACTTTACC
CTCGAGATGTCGCGGCTGCTGTTCGCACCAGTGGCCGCCTCTTTGCCCTTTGGCGACCCA
CCGGGCTTGCCTCGGTGATTCTGCGTGCCGGGCGCGCCGCGGCCCTTATTGCCGCTGTTG
CCGGAGCCCTCCTGCTCCCGCTGCTTCACACGTGCCTGCCATTGTTCCTCCGTGAGGTAC
AATTTTCCGCCATCGCTTCCCTCCTCATCATCGCTGTAAGAATCCACTGTTGACAGCCGC
CCAACTAGCTCCTCCAGCGCCATGGTCTTCACATCGAGCAGCTGCTCGAGAGAGATAGCC
ACCGGCTTATACTTCTTGGGAACAACGCGCAGCAGCTTCTTGTTGACGTGTTCATCTTCC
ATGACTCCACCCATGTCGCGAATGTCCGCGACGACGGCAGTGAGCCGCATCGCAAACTCC
TCCGGCGTCTCCCTCTCCTTGAATCGCATCGACTCAAATTGACGACGGAAGCCCTGCTCC
TTCGCCTCACGCACACGGTCAACGCCGACCCGCATGGTCTTGATGGCGTCCCACGCCGCC
TTCGCCGTGTCATGCTTTGCCAGCCCGCGCAACATCTCACGCGGCACCGCCTGAAGGATT
GCCGAGAGAGCCGCCCAATCTTCACGAAACTCCGCGTAGCCGGGATCGATCGCCGTCCAC
AGCCCCTGCGCCTGCAGGTTGACGCGCATCAGGAGCGCCCAATCCGGGTAGTTTGTCCTC
GAGAGGACTGGGAGGCGAGCGGTGTGCGATGCGTCTCTCCCCTGAGACACGAGCGGAAGT
AATGCGCCGTCTGCTCCATTCCCCCCGCCGCTGCCGCTTGCGCCGCCGCGGCCGTTGCCG
CTCCCCCCGCCGCCACCGCCACCACGACGGCCAGGCGGTGTGTATGACATCGCCGGATCG
TTCCAGTACTGCTCTGATACCAATTGTTAGCTAGAACACTCTGAACACACGCGAGATTGT
GGCTATCCTAGCTTGTCTGAGTAGTTCAGAACGATGAACAGTATCTGACGAAAATACGAC
AACATAGAAAAACAGAGCAAAAACAGAGTTTTGGTGCTGAAAAACCTCGCAGCTTTTCTG
GGGTTTTTCTTCCTTTTATTCACCTCCACAAAAGAGTCTGTTACATGCGCGATCTTGCCG
GATCAACGACTGACCGTGCCATCCCACGATCCGATCCCTGCTCGATCTCTTCTACTACCG
AAAAAACGGAAAAACGATAACTAACACTAACCGAGTTTGCTAATCTTCAGCCAGCGCATG
CAACCAGGAATCCAATGCTATTACAAAATGCAATGGCTAAGTTAAAAAAATGCAACTGAA
AAAACTAGCTTTCGCACACAAGATTATTTGGATAAAGCTATCAA
>Osr7_ref
TGTGAAACCATGTGTGGTTATAGTTCTTTTGTGATGGGAAATTGACAAGTACCGGAAGTG
CAAGAAGTGTGTGCGTGGACTAACATTGGTCAGATTGCGACATCTGTGCCAAGACAACGG
TTGTTTGGTTCATGTGTGTGCAGGTGATCGGGGTCGATCTTGGTCAACGGCGGATCGGGA
CTAGACTCAGGGAGGAGTTGAGGTCCAAAGCGATCAAGGATGCCGGGTGACAAGATTGGA
CATAAGGTTGCACACGGTGGACGAACACCGTGTGAGGAGGTCTTCGCAACGGACTTCGCA
AGGTCAAGTGCAAGTGCCGGGTTCGCGAACAGAATGGAGAATGGAAGAGGAGCTTGTATA
CATGCACTGGCATGTGCATATGCAAGCATGGACAGTGGTGCTTCGGTTGTGCATGCGTGC
ACATGGCCGAATGTCATGCACGGGCGCAAGACATGCATGTGTGCATGAGGAGCTTGCTAG
CCCATGGGTGCATGTGAGCTGTGATTGGTTGGCAGGGAGGCCAAGCCAATCCAGCCCTTC
CTCATGGCTCAAGATGATGGATGGATCAGCAGGCAGGGAGGCCAGGCCGAGCAGGCCCAA
GACAAGACGACGGCCCACGGCATTGGCACCATGCGCGGGCAAGCGCGGGAGATCGCGCGA
GGCACGCGCGCGCAGTGGACACGCGGCGGCAAGGAATTCGGCGCGTGCGGGCGTGGGGTC
CACGCTGTTTCAAGTGGCTCGGAGGCGGGAGTTGTACTGGGACCCACGCGCGATTTCGCG
AGCATGCGTGGGAGCAGCTCGGCGGGACACGTGGAGGCTTTGGACTGGATGCGCGCAGGT
GAGCGTGGGATCCACGCGGTGGAGCGCGCGCTCTCGCGTGCTGAGGCGTGACGTGGCGGC
TCGTCACTGGTTTGGAGAGGGAGCACGCGGATCAGTGCGGCGTGGAGAGTTTGGATCAAC
GACGTGGCAAGCATCCAGGAGGCTTCCTTCGGTTCTAAGGAAGAATGGGTGGACCAGATC
CATTCTGAGTTAGGGTTTCGCCCTAGGGGTATTTGAGACAATGTCTTAGGGGTCTTAGCC
TATAAATAGAGAGATGGATGCAAGGGTGGATGTTGCTCCTTTGGCAATCCTTTTGAGATG
CTCGGTGAGAGAGTTTCGGTGTGAGTTTGGAGTGTGTTTGCCCGAGAGGCTTTTGTATTA
GGATTAGTTTGGAGTGTGTTTGTCTGAGAGATTTTAAGTTTGTGTTAATGTTCCTCTGAA
GGTGTATGCTTGCTCCTAGTTGAGCGGTTATTTTGCATCACCTATAAATGAAATGATTTG
AAGGATTTCATTTTTGCCTTGTCCATTTAAATTCCGCTTGCAATTTGAACTTTGCGATGA
TGAGTTTTGCTCTCTCTTCCTCACCTCTCTTCTAGTTTCGGGAATTCCTTTTCTCTTCCT
CCTCTAGTTTCGGGAATTCCTTCTCTCTTCTTTTGCTCTCTTCTTTTCTAGATCCGGCTT
CTCTAATAGCCGCGGTTCTAGTAAGGATTTTGAGAAATCCGGCTTGATGAGTATTTTCGG
GGGCAAGATTTGAATTGCTATATTCACCCCCCCCTCTATAGCTGTTCTTTGTCTTTCAAT
TGGTATCAGAGCCCGGTTAAGTTCGTTGTAACCTAACCGTGGCAACGAACGCAGCTATGG
AGGAAAAATACTCTGCGAAACCATTTGTTTTCGATGGACACAATTTTGTCATTTGGAAGG
CACGAATGGAGGCCTACCTCCAGTCGCAAGGGCATAATGTGTGGAATAAGGTTAAATCAC
CTTACACTGTGCCCGATGATGCTGACATCACGCCTGCAAATATGGCTCAGGTTGATTTTA
ATTATCGTGCAAGAAATGCAATCATTGGTGGAATTTCTTCTGGTGAATTTAATCGTGTTC
AACACCACAAGTCTGCTCATGACATGTGGACTGCTCTGTGCAATTTCCATGAGGGAAACA
ATGATATTCAATTGGTTCGTCAGAATCAATTTCATAAAGAATATCAAAGATTTGAGATGC
ACCCAGGAGAGTCCATTGATTCTTATTTCAAGCGTTTTGGAGAAATTGTTTCGAAGTTAA
GATCTGTTGGAAAAGAGTTTTCTGATAATGATAATGCTCGTCATCTTTTGAATTGTCTTG
ATTATGGTGTTTGGGAAATGAAAGTTACTTCCATCACAGAGAGTGCACCTCTGAGTGACC
TTACCATGGACAAGCTTTACTCAAAGCTAAAAACCCATGAGATGGATGTTTTCCATCGGA
AAGGCCTCAAACACTCCATGGCTTTGGTAGCTGATCCCTCTGGTAGTACTTCTTCTAATG
ACTCAGCTTTTGTGTGTGGTGGCTTCTCTCTTGCCGCTTTACACTCAGTCACTGAGGAGC
AATTAGAGAAGATCCCTGAAGATGATCTTGCTCTTTTTGCTAGAAAATTCTCAAGAGCTT
ACAAAAATGTGAGAAATAAAAAGAGAGGAAAAACCAATGAACCATTTGTGTGTTTTGAGT
GTGGAGAGCCTAACCACATAAGAGTGAATTGTCCCAAGTTGAAGAAGAAGAGTGACAAGA
CGACCAAGAAGCCCGAGGGACAAGGGCGAAAGGGGAAGAATGATTTGATGAAGAAGGCGA
TCCACAAGGTCTTGGCGGCTCTTGAGGAGGTGCAGCTTAGCGACATCGACTCCGACGACG
ATGATCAAGAAAAGGGGGACAAGGACTTCTCCGGGATGTGCTGTCTCGCCAACAACGAGG
ACTTCATCAACCTGTGTCTCATGGCACTTGAGGATAAGGATGACTCATCGGAGCATCCTG
AGGATTTTGGAGTGGGGAGAAGTAATTCTTGGCTTGTGGACTCCGGTTGCTCACGCCACA
TGACCGGTGAAGCCAAGTGGTTTACTTCTCTCACTCGTGCATCCGGTGATGAGACCATCA
CTTTTGGGGATGCGAGCAGTGGACGCGTGATGGCTAAAGGAACAATCAAGGTCAATGACA
AATTCATGCTGAAAGATGTGGCACTAGTAAGTAAGCTTAAGTACAATTTGCTCTCTGTTT
CACAACTCTGTGATGAAAATCTGGAAGTTCGTTTCAAAAAGGACAGGTCTCGAGTTCTTG
ATGCTTCTGAATCTCCTGTTTTTGACATTTCTCGAGTTGGTCGAGTTTTCTTTGCTAACT
TCGACTCTTCTGCTCCCGGTCCTTCTCGTTGTCTCGTTGCCTCAGAGAATAGGGATTTGT
TTTTCTGGCATCGACGTCTTGGTCATATTGGCTTTGACCACTTGTCTCGCATTAGTGGTA
TGGATTTGATTCGGGGTTTGCCTAAGTTGAAAGCTCCGAAAGATCTTGTGTGTGCACCAT
GTCGTCATGGGAAAATGACATCTTCCTCCCACAAGCCTGTTACAATGGTTATGACAGATG
GACCGGGACAACTGCTTCACATGAATACGGTTGGTCCTGCTCGGGTCCAGTCAGTTGGGG
GGAAGTGGTATGTCTTGGTTGTTGTGGATGATTTCTCTCGCTACTCTTGGGTCTATTTTC
TTGAATCAAAGGAGGAAACGTTTGGCTTCTTTCAGTCTCTTGCTCGTAGTTTGGCTTTGG
AGTTTCCTGGTGCTCTTCGAGCCATTCGCAGTGATAATGGCTCTGAATTCAAAAATTCTG
CATTTGAATCTTTCTGTGATTCTTCTGGAGTCGAACACCAGTTTTCTTCGCCATATGTCC
CACAACAGAATGGGGTGGTTGAGAGGAAGAACCGCACCCTTGTGGAGATGGCACGAACTA
TGCTTGATGAGTTTACGACTCCAAGAAAGTTCTGGACTGAAGCTATTTCTGCTGCTTGTT
TTATCTCCAATCGTGTGTTTTTGAGAACTATCTTGCACAAGACGCCATATGAGCTCAGAT
TTGGTCGTCGACCAAAAGTTTCACATCTCAGGGTCTTCGGTTGCAAATGCTTTGTTCTTA
AATCTGGAAATTTGGACAAGTTTGAATCTCGATCATTGGATGGCATTTTCCTTGGCTATG
CTACTCATTCTCGGGCTTATCGAGTTTATGTTCTTTCAACTAACAAAATTGTGGAGACTT
GTGAAGTCACTTTTGATGAGGCTAGCCCAGGAGCTAGACCAGAAATTTCAGGTGTTCTAG
ATGAAAGCATCTTTGTGGATGAGGATTCAGATGATGATGACGATGATTCCATTCCTCCAC
CTCTAGACAGTACACCACCAGTGCAAGAAACCGGTTCTCCTTCGACTACATCACCTTCAG
GAGATGCACCAACTACATCATCTTCAGCAGCTGAGGAGATTGATGGTGGCACATCAGGAC
CGACAGCTCCCCGACACATCCAGAACCGACATCCGCCTGACTCGATGATCGGAGGCCTGG
GTGAAAGGGTAACTAGAAATCGGTCTTATGATCTTGTCAATTCAGCGTTTGTTGCCTCTT
TTGAGCCCAAAAATGTTTGTCATGCTTTATCTGATGAGAATTGGGTTAATGCCATGCATG
AAGAGTTAGAAAATTTTGAAAGAAACAAAGTTTGGTCTTTGGTAGAACCACCCTTGGGTT
TTAATGTGATTGGAACAAAATGGGTTTTCAAAAACAAACTAGGTGAAGATGGTTCAATTG
TTCGAAACAAAGCCAGACTGGTTGCACAGGGTTTCACCCAAGTTGAGGGCTTGGATTTTG
AAGAAACCTTTGCACCAGTTGCTAGATTAGAAGCTATTCGAATTCTTTTGGCTTTTGCTG
CTTCAAAAGGTTTCAAGCTTTTTCAAATGGATGTGAAAAGTGCTTTTCTGAATGGAGTTA
TTGAGGAAGAGGTCTATGTCAAACAACCTCCTGGTTTTGAAAATCCAAAATTTCCAAATC
ATGTGTTCAAACTTGATAAAGCTCTTTATGGTTTAAAACAAGCTCCCAGAGCCTGGTATG
AAAGATTGAAAACCTTTTTGCTTCAAAATGGTTTTGAAATGGGGGCAGTTGATAAAACTC
TCTTTACTCTTCATAGTGGCATTGATTTTCTTCTTGTCCAGATATATGTTGATGACATCA
TATTTGGTGGCTCCTCTCATGCACTTGTTGCCCAGTTTTCTGATGTGATGAGCAGGGAAT
TCGAAATGAGCATGATGGGAGAGCTGACTTTCTTCCTTGGACTTCAAATTAAGCAAACCA
AGGAAGGAATCTTTGTACATCAGACCAAGTACTCCAAAGAGCTCCTGAAGAAGTTCGACA
TGGCCGACTGCAAGCCAATCGCCACTCCCATGGCAACTACTTCATCGCTTGGTCCTGATG
AGGACGGTGAAGAAGTTGACCAGCGCGAGTACAGAAGCATGATCGGCTCCCTCCTCTACT
TGACTGCGTCAAGGCCGGACATCCACTTCTCCGTGTGCCTGTGCGCGAGGTTTCAGGCTT
CTCCAAGAACATCACATCGCCAAGCAGTCAAGCGCATCTTTCGCTACATCAAGTCTACAC
TTGAGTACGGTATTTGGTACTCCTGCTCTTCTGCCCTTTCAGTTCGAGCTTTTTCAGATG
CTGATTTTGCTGGGTGTAAGATTGATCGCAAAAGTACTTCTGGCACTTGTCATTTTCTTG
GCACGTCTTTGGTCTCTTGGTCCTCTCGTAAGCAGTCTTCTGTTGCTCAATCAACAGCTG
AGGCTGAGTACGTAGCTGCTGCTAGTGCATGTAGTCAAGTTCTTTGGATGATTTCAACTC
TGAAAGATTATGGTCTGTCTTTCTCTGGTGTTCCTCTGCTTTGTGATAATACAAGTGCAA
TCAATATTGCAAAAAATCCAGTTCAACACTCCAGGACCAAGCACATTGAGATACGGTACC
ACTTTCTCCGAGACAATGTTGAGAAAGGTACCATTGTGCTAGAATTTGTTGAATCTGAAA
AACAATTGGCAGACATTTTTACAAAACCACTTGATCGCTCTCGTTTTGAGTTCTTGCGGA
GTGAGTTAGGGGTGATCCACCCCTATGGCTTGATTTGAGGGGGAGTTGTTTTTCTTTTGC
ATGCATTTGTAACATATTGCATCATGTTTACTTTATGCATTGTATTATACACTCTTCAAT
TGAGCTTTGCTTGTTATCTCTTGGTCATCACTATGCTATGCATGTATCACTCTTTTGCTA
GTTTGATCTCTTGTCTAGCTTTCATTTGCTTAAGTAGCTTGTGTGATCATGTTATGCTGT
TCAAGCTTGTTGAAACCTGCTTAAATTGACTATTCATTTGAACTTAATCAATGTGCAATG
CTTGCTCTAGAAGTTTGTTTAAATTGAAGTATCCCTCTCATACTCATGCCATGTTTACAT
TCTTTTTGCAATAACTGTCAGTACATGCTTATGAATGCTCATGCTTATGCGTCCATACTT
TGTATCAATCATGCTTTACAAGCTTTATCTCTGTTTTTGTCCGGGCTACTGAGTGCGTTT
ACGCATGAGTAGTGCCGAAGATAGCACTGAGACAGCCTGTAATGGGAACTCTAGCTGGAA
CACTTGATTGAGGTCAGACGGCAGTGTTTGGCACAACCATCACTTGCTGACTGATAAGAT
CAGGTGGACCGTCGTGATTGTGCTATTGTCTTTAAAGAAATTAAAAAACAATCTTAAAAA
TAAAAGTCATGAGAAAAGATTAAAAGCTCATGTTCTATGCTTTGTTATCATGTTGATACT
CTTTATGAACTGGGCATTAGCACATTAGCATGGGTTCATTGCTTTGATTATGTAAATCTT
GCATGATTATGAGCTGGTTTGCTTCCTTTTAAGCTTCTTCTAGAAATAGCTTTGCACACT
AAATCACTAATTCACTTGAAAACTTTTTGCTTGCTGGCGATACTAACTTGATATCCATGA
CCTGTTTCATACTTCTTATGCACATGCTTAGCTAGGCTTGAGCACATGCTTGTATCTGTG
TGATCCATGTCTACCTTTTGATGCCTTTAGATAACTCTCAAAGCTCTCAAAACACTAAAA
TTTGTAAGTTTCATCTCATTTTTATCTTGCATTTTTGTCTCTTTTGATCTTGATGGCATC
ATTGACAAAGGGGGAGAGAAATTTGCACTTATTGAAAATTAAAAAACTTGCTTTAGATCT
TGGTGAAAGGGGGAGTTTGGCACATAGGGGGAGCATTCTTGCATTTGCATTCGCATCCCT
TTTCTTCTTGTCACTTCACTTGGTCTTGATTTTTCGCGATTTCAAAATGACCAAAGTTCG
ACGTTTGCAAAATGGTTTGCTTTGTGAATCAAAAATCAAATTTTCAAAATTTTTGCTTGG
GATTGTCAATGTTCCCATCAAGGGGGAGATTGTGAAACCATGTGTGGTTATAGTTCTTTT
GTGATGGGAAATTGACAAGTACCGGAAGTGCAAGAAGTGTGTGCGTGGACTAACATTGGT
CAGATTGCGACATCTGTGCCAAGACAACGGTTGTTTGGTTCATGTGTGTGCAGGTGATCG
GGGTCGATCTTGGTCAACGGCGGATCGGGACTAGACTCAGGGAGGAGTTGAGGTCCAAAG
CGATCAAGGATGCCGGGTGACAAGATTGGACATAAGGTTGCACACGGTGGACGAACACCG
TGTGAGGAGGTCTTCGCAACGGACTTCGCAAGGTCAAGTGCAAGTGCCGGGTTCGCGAAC
AGAATGGAGAATGGAAGAGGAGCTTGTATACATGCACTGGCATGTGCATATGCAAGCATG
GACAGTGGTGCTTCGGTTGTGCATGCGTGCACATGGCCGAATGTCATGCACGGGCGCAAG
ACATGCATGTGTGCATGAGGAGCTTGCTAGCCCATGGGTGCATGTGAGCTGTGATTGGTT
GGCAGGGAGGCCAAGCCAATCCAGCCCTTCCTCATGGCTCAAGATGATGGATGGATCAGC
AGGCAGGGAGGCCAGGCCGAGCAGGCCCAAGACAAGACGACGGCCCACGGCATTGGCACC
ATGCGCGGGCAAGCGCGGGAGATCGCGCGAGGCACGCGCGCGCAGTGGACACGCGGCGGC
AAGGAATTCGGCGCGTGCGGGCGTGGGGTCCACGCTGTTTCAAGTGGCTCGGAGGCGGGA
GTTGTACTGGGACCCACGCGCGATTTCGCGAGCATGCGTGGGAGCAGCTCGGCGGGACAC
GTGGAGGCTTTGGACTGGATGCGCGCAGGTGAGCGTGGGATCCACGCGGTGGAGCGCGCG
CTCTCGCGTGCTGAGGCGTGACGTGGCGGCTCGTCACTGGTTTGGAGAGGGAGCACGCGG
ATCAGTGCGGCGTGGAGAGTTTGGATCAACGACGTGGCAAGCATCCAGGAGGCTTCCTTC
GGTTCTAAGGAAGAATGGGTGGACCAGATCCATTCTGAGTTAGGGTTTCGCCCTAGGGGT
ATTTGAGACAATGTCTTAGGGGTCTTAGCCTATAAATAGAGAGATGGATGCAAGGGTGGA
TGTTGCTCCTTTGGCAATCCTTTTGAGATGCTCGGTGAGAGAGTTTCGGTGTGAGTTTGG
AGTGTGTTTGCCCGAGAGGCTTTTGTATTAGGATTAGTTTGGAGTGTGTTTGTCTGAGAG
ATTTTAAGTTTGTGTTAATGTTCCTCTGAAGGTGTATGCTTGCTCCTAGTTGAGCGGTTA
TTTTGCATCACCTATAAATGAAATGATTTGAAGGATTTCATTTTTGCCTTGTCCATTTAA
ATTCCGCTTGCAATTTGAACTTTGCGATGATGAGTTTTGCTCTCTCTTCCTCACCTCTCT
TCTAGTTTCGGGAATTCCTTTTCTCTTCCTCCTCTAGTTTCGGGAATTCCTTCTCTCTTC
TTTTGCTCTCTTCTTTTCTAGATCCGGCTTCTCTAATAGCCGCGGTTCTAGTAAGGATTT
TGAGAAATCCGGCTTGATGAGTATTTTCGGGGGCAAGATTTGAATTGCTATATTCACCCC
CCCCTCTATAGCTGTTCTTTGTCTTTCA
>Osr8_ref
TGTAGGATCGAATCACAAGAACTAAGCCAACCAGAGGGGAGGGGGGTGAATGGTTGATAT
ACCCAAAAACCGAAAACTTTTAGCGGAAATAAAAGTTACCCTCGAAATCGACGGAAGTCG
GTCTGACCGAGATTAATCTGCCGGTCTGACCGAAGCGTAGCTGCCGGCCTGACCAGTGTT
GATCTTCCGGTTGGACCGCCCTGGAAGCCCTGCCGCGCCTGTTGTCGCCGCAGGTCTAAC
CGCAGGTCACCCGCCGGTCTGACCGCCGCAATGCCGCTGGTCTGACCGCCGGTGTGTCGC
CGGTTAGACCGCCTAAACTCGGTGAAACACAAATCGAAGAACTCTTAAAGTGGATGACGA
CTTTATTGATTCTCTCTGTGTTTACAAAGTGCACCAACAGCACTCCTTACAAAAATTTCG
ACTAAACTCGAAACCCTAACTCAAAACTCAACTCAATTGCTCTCAAAAGCGATACCGGGA
AGCCTCACGCTCCCCCTCTTTTTATACCCGAGGTAGGCAGCCTAAAGACACGGACCAAAC
TCATACTAGGAGTCCTAAACACCTTAGGAAACCCTCTAGTACAAGAAAGAAACTTTACAT
AACCAATCGTACCAAATTTGAACTCCTTCCAAATTCGACTCCGCATCCCATATGCACACA
ATAACTCCATCGTATGCCATATGGAATCTCCATCAACCACGTGCATCAACTCTAGCCTAA
GTATCCCACATGATCTTTGACCACTACGGACGTCGTCTTATCCCCAAGTCGACTCCCGGT
CCATCACCGCAAATACTCTCCCGAGGCATCGAGTCACCTACACATGAAATAAACAAAGAA
ACCATATTCCGAGACCAAGCTATCTCCAACTTGACTCATTAGTAGCAAACAACAGTATTA
CATACGTATAGTATTCATCTAGAAGTCATAATCATGAAATAATCACGGATATCCAAACAA
ACAACCCGAAACCGAAACCGACACAGTGTCGGTTTGTCAGACCGCGGGCTGGACGGTCCG
ACCGCTCGATCACCGCCAGTCTGACCGGCTACCAGAGCCCGGTCTGACCGGTCACATGAA
ATAATGAATCCTGCAATCACCTGTAAATCCAATCATCTCCAAAACCAATTTGTGAATAAA
TTCCAAATAACAAAACCAGTAATTTCCAATGCCCAATTGTTCTTCACAGAATAATAATCA
AAAAACAGCTTTGATTTACAATCTCCCCCTTGATGAACACATTGGCAAACCCATCAGAAA
TGTTTTGGTGTTTGGAAAAATAAAAACAAAAGTGGTAAAAAGCACACTTCGTTCAAACGT
ACACATCGTGCTCAAAAATCTAAAAGAAAACTTCTCCCCCTTTTTAAAAGAAAGAAATTC
CCAATTGAACCAAAAACATGCTCTTCTCAACAACTCTCCAAAAATTCACCTTGCTTCTCC
AAAAATCCAAAATTTTTCACATTACTTCTCCCCTTTTTGACAATGATTTCATCAAGCATA
GGAATTATGTTCATTAATGTTCAAGAGCTTAGCATACATATAGCATATCATGTCATGTGT
TGCAATAACAAGAAGATAAACCCATCTATAATATAACAAGCATGCATTAAAGTATAACCA
TGAACCAAAGATTTTACAATTAAGCTTGAATCAACAATCAAAATTCATGAGTTCATACGA
TTTATAATGCAACATCTTAACAAGCACATAGGTTGAAGAATAAACACTAAACACATATAC
ATATTGCATTTATCACTCTTTCTCAAATAACCTTTAGCACAAAATAACCAAGAGAATTTT
TTCAATTTTTTCTTTTCTTGAGCCTTTTTGCTCATATTTTTCTCTTTTATTCCGAGTACG
TCCCTGTCGTCGAGACTATTTCCAGGGATTCGGCACCCATTATTTTGCTCACATCGAATA
CATTCTTGTCGTCAAGACTGTTTCCAAAGATTCGGTATTCAATTTTTTCATATTTTGTAT
TCTCTTTTTCACAATGAGCAATTAAAGCTATTGGAGGAATAACAATTCAATAAAGCATAT
ATATAGAGCATTTATAAATCAAAGCATATGCTAGCATCAACATTACATATTTTCTTAATT
CAAGTATAGAATTTAAGTATCATGCATCATCTCCCTTAAAAGCAAAATCTAAATCTCATG
GAAAGACTAGAATAGATACAAGCTATGCTAGAGACAAATAAACCTTTAAAGTATTGCTAG
CATGCACAAGAAAATACCATATGCATAAACAAAGCTCTCTTTTATCAATTTTTTCATTGT
CATATTATTACTTGATAAAACCATGAGGTACAAACTCCCCCTCAAACCATGCCAAACGGA
TGAATTATGCCCAATTCACCACGAAGAAAAGCAAATCGATTAGAATCCAAAAGTTTAGTG
AAAATATCAGCAATTTGCAACTTTGTGTCCAAAAACTGCAATTCAACATCTCCCTTCTCA
ACATGATCTCTCAAAAAGTGAAAATGAATATCAATGTGCTTTGTGCGTGAGTGTTGAACA
GGATTTTTAGCAATGTTAATAGCACTAGTATTATCACAAGAGAGGTACTTTCTCAAAAGT
AAGACCATAATCTTTCAAAGTAGATAAAAGCCAAAGAATCTGTGAACAACAACTAGCAGC
AGCACCATATTCAGATTCAGCAGTTGATTGAGCAACACTAGATTGTTTCCTAGAAGACCA
TGCAATCAATGATGTACTAAGAAAATGACATGTTCCACTAGTACTCTTCCTATCAATTCT
ACAACCACCAAAATCAGCATCGGAATATCCACTTAAGCATATAGAAGATGAAGTAGAATA
CCAAATTCCAAACTCAAGTGTATGATTCAAATACCTCATTATTCGCTTGACCGCTTGACG
ATGTGAAGCACGAGGAGAAGCTTGAAAACGTGCACACAAACATACAACAAATTGTATGTC
TGGCCTAGAAGCATATTCCTTTTGATCAACAGCTTCACCATCTTCATCAGGATCCAACAC
AGCTGTAGAACCAATTGGTGTTGAAATTGGCTTGCAATTCTCCATCTTGAACCGTTCCAA
AAGATCCTTCGTATACTTGGTTTGATGCACAAAAGTACCTTGAGGTGTTTGCTTAATTTG
CAATCCCAAAAAGTATGATAACTCACCCATCATGCTCATCTCAAATTCCCTGCGCATATT
CTCAGCAAAATCTACAACCAAAGCGTGAGTCGAATAACCAAAGATGATATCATCCACATA
AATCTGAACGAAAAGTTGATTATCACCATGCTTAAGAACAAAAAGTGTTTTGTCAACCTT
TCCCATTGTAAAACCTTTCGCAAGCAAAAAGTTCTTAAGCCTATCATACCATGCCATAGG
AGCTTGTTTCAAACCATACAAAGCTTTAGACAATTTAAAAACATGGTTGGGAAAATCAGA
ATTTTCAAATCCTGGTGGTTGTTTGACATAAACTTCCTCATGTATAAAACCATTTAGAAA
AGCACTTTTCACATCCATTTGATACAATTTAAAACCTTTTGAAGCAGCAAAAGCCAACAA
AAGTCTAATTGCCTCAATTCTAGCAACAGGAGCAAAAGTTTCATCAAAATACAAACCCTC
AACTTGAGTAAAACCTTGAGCAACAAGTCTAGCTTTATTTCTCACAATCAAACCATCCTC
ATTTTGTTTATTTTTGAAAACCCACTTGGTTCCAATAATATTATGTCCAGAAGGTGGTTC
AACTAAAGTCCAATCTTTGTTTCTCTCAAAATTTTCAAGTTCTTCATGCATGGCGTTAAT
CCACGATTCATCAGTTAATGCATGTGACACATCTTTGGGTTCAAAAAGAAGCAACAAATG
CAGAATTTGCATAAACATCATGAGTCGTTACCTTAGACTTTGTAGTCCGCTCACCTATAT
TACCAATGATTTGTTCCGGTGAATGTCGTCGTTGAATGTGCAAAGGAGCCGCGACTTCTG
AAGTTGATCCACGTTATGTATCATTACTAGTCGAAGTTGTAGTTTCCGGAGGACCATCTC
GAACAGCATCAACAGAACCCTTAGCCGACGACCCTGGCCGATCTGACCGTACGTCCTGCG
CCGGTCTGACCGGCCTGCCGCCCAGTCTAACCGGCCGAGCCGACCTCGTCGTCGTCGTTG
TCGTCACTCTCCTCTTCAAAAATACGACCATCCTCCCCCTGAACCTGTGACAGTGTACCT
GCAATATCGGGTCTAGTACCTGGACTAGCCTCATCAAAGGAAACTTCACAAGTCTCAACG
ATTTTGTTAGTCTCCAAAATAAGTACACGATAGCCACGAGTATGTGCGGGGTAACCAAGA
AACAATCCATCGGTAGAACGTGCCTCAAACTTATCCAAATTTCCAGATTTCAAGACAAAG
CACTTGCAACCAAAAACACGCAAATGTGAAACTTTAGGTTGATGTCCAAATCGAAGTTCA
TAAGAAGTTTTTCCAAGTTTTGATCTCAAGAAAACCCGATTTGAAATATAACAAGCAGTG
TTAATAGCCTCAGCCCAAAATTTTCTAGGAGTTTTATATTCATCCAACATCGTTCTAGCC
ATCTCAACCAAAACATGATTTTTCCTTTCAACAACACCGTTTTGTTGAGGAACACGAGGA
GAAGAAAATTCATGTTCAAGACCTCTTTCATTGCAAAATTGTTCAAATGAAGTATTTTTA
AATTCACCACCATTATCACTTCAAATTCTTTTCAAAGAACCAGGAAATTCAACCTCCAAT
TGAAGAAACAAACCACGAAAGTGTTGAAAAGCTTCGTCCTTAGTTGCCATAAAAAAAACC
CAAGAATATCGAGAAAAATCGTCAACAATAACCAACACATACCACTTTCCTCCAACAGAT
TGCACTCTAGCTGGACCAACAATGTCCATATGTAATAGCTGTCCCGGTGCATCCGTCATC
ACAGAAACAATAGGAGTATGTGAAGAAGCAACCATCTTAGCATGACGACACGGTGTACAA
ATCAAATCAAGATCTTTCTTAAGTTTAGGCAAACCACGAACAAGATCCAAACCACTTAGC
CTAGTGAGATGATCAAAACCAACATGTCCAAGTCTACGATGCCAAAACATCACATCATTA
TAAAATTTAGCAACCAAACATGTTATCACAGGTGAAACATGATTTTCAAAATCAGCTTTA
AACACTCTTCCATAACGAGAAATATTCAACATAGAATCACCACAAGAATCAAAAACTTTA
CTTCCAGTTTTCTTAAAGTGAACCTCAAAATTTTCATCAACAATTTGTAAAACTGAAAGC
AAATTGTACTTTAAATCCTCAACCAAAGCTACATTCTTCAATTCAAATTTTTCATTTACC
TTAACCAAACTTGTAGCGAGAACAGCACTTGTAGAAGCATCACCAAAGATAATCGATTCA
GTCTTGGACGCCTTTTTTAGTGAGGAGAACCAATTTTTATCACCGGTCATATGCCGCGAA
CAACCGGAATCCACGATCCACACGTTCTCCTTCCTTGCCACCAAAGCCTACACACAAGCA
GAAGTCGAAGCCTCAGTAATTAGTTAGATGATAATAAAAATTTAGGAATCCAGTACTGAG
ACACACGACCAGATCCAATAGTCATATATCCACGTGCAAAATCAATTTTAGAATTTTCAG
AAAAATTCCTCTGAGGCCGGTTTGACCGAGGTACAGTGGCCGATCTGACCGGGGGCCGGT
CTGACCGCCTCTGTACCGCCGGTCTGACCGGTGCCCGGTCTGATCGCCGCTTAGTAGCCG
GTCTGACCGGTCGCCGGTCTGACCGCGGGACCCACTGCGGTCTGACCGGTTTCCTCGAGG
GAAAACCCGATTTTTGCCACTTTGATTTTGCAAAAGCAATCTCTCTCTCCTTTTTCTGTT
TATAAGCTAATCTGAAACAAAAACCAACAATATGTCCATCTTTGCCACAAAAAGAACAAA
TATATTTTTCATAATGATTAGACACATTGGTAGAATTAGAAGATTTAGCAATACAAGCAA
CACCAAGAGATTTTACATGCACAACATTGGATTTTGAAGAAGATGCACTCATAGTAGACA
TGATACCAGCAGATTTAAACACAGTTTTGTTAGTATCAGGTTTAACCAAAATCTCACCCC
TTCTAGCACCAACACCTAACACAACAGGAGGATGTCTAGAATTATGAGCATAAGGATTAA
AACCTAAACCACGATTATGTGTGCTAACCTTTGATTGATCCAAAATCATGTTGAGGTTCT
TTTTACCATCAGAAAATCTTAGCAAAGAATTTTTCAAATAAGAAACCTCTTTTTTCAAAT
TAGCACAATTTTCACAATCTACCATCACACTTTTGCTTTTACGACATTTAGTGCAAGAAA
GCACTTCATTGTTTTTTTACAACATCTTCCATGTACTCAACACAACCTAAAGCATCTTTC
AATTTCAACTTATTCAAATTACATGTTGAGCAATCCAAAACATCATGAGGTTGTTTTAAC
TTTTTAGCAGAAATCATATTAAACATCAAACTAGCATGAAAAGCAATTTGATATTTTTGC
AACAACTTTTTAGTTAAAAACAACTCATCCAAAGTGCGTGTGTGCAAAGCAAAACTACAA
GCAAGAGAAGATCTATTTTTCAAATCATATGCAGCATTAATATCTCTAATTTTTGAAATC
TCATTCATTAAAACCTCACAATTTTTGCAATTATCATCATTAGGAATAAGAGATTTTAAT
CTAGCAATTTCAGATTTAAGAGATTCATCGATAAATTCCTCTTTTCTATACATCTTCTCA
CACTTCTTATTCTTTTCACTCAAAATATTAATAGCTTCCTCAAAAGCACTTACCTCATTA
TCTTCATACTCTGTGTCAGATTCACCACGCGCCATGAAGCAAACATCGGAGATGTTCTTT
CCCTTATCATCATCTCCACTCTCACCATCTACATCACTTAGTGGCTCGAAGGCGGCGCAA
ACTTGTTGAAAAGCCTTCCTGAGATTCTCCATCTTCCTCCCTTGGTATGAACCCTTCGGC
TTGTTGTTGTTGTTCTTCTCACCATCTTTGTCTTCTCTTTTGCCTCTCCCAAGCTTAGGA
CAATGCGAACGAAGATGATCGATTGAACCACATTCAAAGCAACGATTTGGACCACCTCTT
TTCCTGTTCCTGGCATTATTCATAGCTCGAGCAATTCTGTTAGCAACCAAAGCCAAATCC
TCCTCCTCGATTTGTTCGAGTTGATCATCGGATGTGGCATTAAAAACAGCAAGAAACGAA
GGCTTAGATGAAGAAGCATCAACATCTAAAGAAGAAGAAGAAGAAACCAAAGCACTCGAC
TTAGAATCAACTTTTCGAGAAAGAACATTCATCTCATGTGTTTTCAATTTTGTATAAAGT
GAATCCAAAGTCAAAGTAGACATGTTAACATACTCCTGAATAAATGTAACTTTCATTTCC
CAAATAGACATATCAAGACCATTCAAAAAGTGACGAGAAATCTCAGATTGTGGATAATTA
GCATCATAAGACAGATCTAAGATCACTCAAAATTTTATTAAACCGAGAAAGATAGTCATC
CAAAGCTTCTCCAGGTTTCATCTCAAATTTAATATACTCCTTTTTGAAGAGATCACGACG
AAGTTCTTTAATGTTATTTGTTCCCTGATGAAAATTACTCAAAGCAATCCAAATCTCATG
GGTAGTTTGAAGATGAGCAACACGATCATAATCCGAATGAGAAATCCCACTCAAAAGAAT
ATTGCGAGCTTTGCAATTTTGTTCAAACTCTATTTTTAAAGCAGCAGTATTAATAACTTC
AGGAATCACATAAGGATGAGAGACTTTTCTCCAAATATCATAATCTTCAGCCATAATATA
AGATTGCATCCTACTACACCGATGAGGAAAATCCGTTCCATCGAAAACATGAGGCTTAGT
TGAAAACCTAGCGGGAGTAGCCATGGCAAAAACTCTAAATCAATAAAAATCCAAAGAAGA
AAACAAGGCTCTGATACCACTTGTAGGATCGAATCACAAGAACTAAGCCAACCAGAGGGG
AGGGGGGTGAATGGTTGATATACCCAAAAACCGAAAACTTTTAGCGGAAATAAAAGTTAC
CCTCGAAATCGACGGAAGTCGGTCTGACCGAGATTAATCTGCCGGTCTGACCGAAGCGTA
GCTGCCGGCCTGACCAGTGTTGATCTTCCGGTTGGACCGCCCTGGAAGCCCTGCCGCGCC
TGTTGTCGCCGCAGGTCTAACCGCAGGTCACCCGCCGGTCTGACCGCCGCAATGCCGCTG
GTCTGACCGCCGGTGTGTCGCCGGTTAGACCGCCTAAACTCGGTGAAACACAAATCGAAG
AACTCTTAAAGTGGATGACGACTTTATTGATTCTCTCTGTGTTTACAAAGTGCACCAACA
GCACTCCTTACAAAAATTTCGACTAAACTCGAAACCCTAACTCAAAACTCAACTCAATTG
CTCTCAAAAGCGATACCGGGAAGCCTCACGCTCCCCCTCTTTTTATACCCGAGGTAGGCA
GCCTAAAGACACGGACCAAACTCATACTAGGAGTCCTAAACACCTTAGGAAACCCTCTAG
TACAAGAAAGAAACTTTACATAACCAATCGTACCAAATTTGAACTCCTTCCAAATTCGAC
TCCGCATCCCATATGCACACAATAACTCCATCGTATGCCATATGGAATCTCCATCAACCA
CGTGCATCAACTCTAGCCTAAGTATCCCACATGATCTTTGACCACTACGGACGTCGTCTT
ATCCCCAAGTCGACTCCCGGTCCATCACCGCAAATACTCTCCCGAGGCATCGAGTCACCT
ACACATGAAATAAACAAAGAAACCATATTCCGAGACCAAGCTATCTCCAACTTGACTCAT
TAGTAGCAAACAACAGTATTACATACGTATAGTATTCATCTAGAAGTCATAATCATGAAA
TAATCACGGATATCCAAACAAACAACCCGAAACCGAAACCGACACAGTGTCGGTTTGTCA
GACCGCGGGCTGGACGGTCCGACCGCTCGATCACCGCCAGTCTGACCGGCTACCAGAGCC
CGGTCTGACCGGTCACATGAAATAATGAATCCTGCAATCACCTGTAAATCCAATCATCTC
CAAAACCAATTTGTGAATAAATTCCAAATAACAAAACCAGTAATTTCCAATGCCCAATTG
TTCTTCACAGAATAATAATCAAAAAACAGCTTTGATTTACAA
>Osr9_ref_Ap000969_25869-28634
AGCCACATTCCGAGAATCCAAGATATTTAGTTCACTTCTCAACTCACAAAACCTAGCTTC
ATCTAGAGGCTTGGTGAAGATATCCGCCAATTGTTTGTCGATTCTCACATGTTGGATGTC
TATGTCGCCTCTTGTGGAATGATCTCTCAAGAAATGGTGGCGAATATCTATATGTTTGGT
TCGGGAATGTTGGACGGGATTATTGGCTATCTTAATGGCACTCTCATTGTCACATAGGAG
TGGGATTTTGGACACATTGAGGCCATAGTCTCTCAAGGTTTGCTTCATCCAAATAAGTTG
AGCACAACAACTCCCCGTCGAAATGTATTCCGCTTCGGCGGTGGATAGGGCGACGGAGTT
TTGCTTCTTGGAAGACCAAGAAACAAGGGACCTACCCAAGAATTGGCAAGTACCCGATGT
GCTTTTCCTATCCACTTTGCACCCGGCATAATCCGCATCGGCATAACCAATGAGATCAAA
CCTCGCTCCCTTAGGATACCAAAGACCAAGATTAGGTGTGTGCACTAAATATCTAAGAAT
TCTCTTCACGGCCACAAGGTGACACTCCTTCGGAGCGGCTTGAAATCTTGCACACATGCA
CACACTAAGCATAATATCAGGCCTAGATGCACAAAGGTAAAGGAGTGAGCCAATGATGGA
ACGGTATACCTTTTGGTCGACGTCTTTACCTTGCTCGTTGAGGTCGAGGTGGCCATTTGA
TGGCATGGGAGTGTGGATTGGCTTCGCATTCTCCATTCCAAACTTCTTGAGCATGTCCTT
TAAATACTTTGTTTGGCAAATGAAAGTTCCTTCCTTGAGTTGCTTGATTTGAAGGCCGAG
GAAGAACTTCAATTCACCCATCATGGACATCTCAAAACGCTTGGTCATCATCCTACTAAA
CTCTTCACTAAAAGACTTGTTAGTAGAACCAAATATAATGTCATCGACATATATTTGGCA
GACAAAAATATCATTATCATGTCTTTTAGTAAAAAGAGTTGAATCGGCTTTCCCGATCTC
AAAGCCGTTTTTCACAAGAAAATTTCGAAGACACTCATACCAAGCTCTAGGGGCTTGCTT
AAGCTCGTAGAGTGCCTTGTGGAGCTTGTACACGTGGTTGGGATATTTTGGATCCTTGAA
GCCCGGTGGTTGCTCCACGTATACCAACTCGTTGATAAGCCCGTTGAGGAAGGCGCTTTT
GACATCCATTTGATATAGCTTAAAATTGAGGTTAGTAGCAAAAGTAAGCAATATGCGAAT
TGACTCAAGTCTAGCTACCGGCGCAAAAGTTTCACCGAAATCTAATCCTTCGATTTGGGT
GAACCCTTGCGCCACTAACCTCGCTTTGTTCCTTATCACGACCCCGGCCTCGTCTTGCTT
GTTGCGAAAGATCCACTTTGTGCCAATCACATTTTGCCGAGATCGCTCCACCAAAGTCCA
CACTTCATTCCTGGTGAAATTGTTCAACTCCTCTTGCATCGCCATCACCCAATCCGGATC
ATTAAGAGCTTCTTCCACCCTTAGAGGTTCAAGAGAAGACACAAACGAGTAATGCTCACA
AAAATTTGCAATATGAGAACGAGTGGATACTCCCTTGTTGATGTCTCCTAAGATGTTGTC
GGTGGGGTGATCTCGTTGGATACTTTGGTGGATTCTTGGGTGAGCTAGATTTATTGAAGA
GGGTGGCACTTGCTCGCCTTCTTCACCTTGATCCAAGCTTGAAGTAGAGGGATCATTGGC
TTGGGTCGATGTAGGTGGCTCCACTTGTGTTGAGGAAGAGGCCCCTTGTTGTGGCTCCCT
AGGACGTACGTCTCCAAGAGCCAACCTTTTGATTGCTTCTCTAGGGTCCTCCTCTTCACC
TAACACATGTGAGTCAACTTGCTCTACTTGAGAGCCGTTAGTTTCGTCAAATGTCACATC
AGGCGCGATCTCAACAATACCGGAGGTTTTGTTGAAAACGCGGTATGCGCACTCATTTGA
CCCATATCCAAGCAAGAACCCCCCATCCACTTTAGGAGCAAACTTTGAGGATCTAGCCTT
CTTATTAAGAATGTAGCACTTACTACCGAAAACACGAAAGTAAGAGACATTTGGTTTGTT
ACCGGTAAGAAGCTCATAGGGAGTCTTCTTAAGAAGGCGGTGAAGATAGAGGCGGTTGAT
GTCGTGACATACGGTGTTGACGGCTTCGGCCCAAAAGCGGTCCGATGTCTTGTATTCGTC
CAACATTGTCCTCGCAATCTCGATGAGAGTCCGATTCTTCCTCTCGGCTACTCCATTTTG
TTGAGGTGAGTATGGAGCCGAGAACTCATGCTTGATGCCTTCTTCATCAAGGAAACTCTC
GATGCACGTGTTCTTGAATTCCTTGACGTTGTCGCTTCGAATGTTCTTGATCTTGAGGTC
GAACTCGTTTTGGGCTCTTCTTGCAAACTTCTTGAAGATGGCTTGTGTCTCACTCTTGTC
ATGCAAGAAGAACACCCACGTGAAGCATGAAAAGTCATCAACAATAACAAGACCATATTT
GTTACCTCCAATGCTTAGATAAGCAATTGGCCCGAAGAGGTCCATGTGAAGAAGCTCCAA
CGGTCTTGTAGTAGTCATTACGTTCTTGACTGGGTGATGTGCTCCAATTTGTTTCCCGGC
TTGACATGCACTACACACCCTATCTTTCTCAAATTGAATATTTGTTAGTCCAAGGATGTG
TCGTGCTTTAGAAGTTTGTGAAGATTCCTCATACCAACATGGGCTAGCCTCCGATGCCAA
AGCCAT
>Osr10_ref_Ac069324_137920-139740
AGCCACATTAGAGAAGTCTATGACAATTAACTCATTCCTCAACTTGCAAAAGCGGGTTTC
ATCAAGAGGCTTGGTAAAGATGTCAGCTAGTTGATCCTTGGTTCTTATGTGGCTAATGAC
TATGTCACACTTGGCAACATGGTCTCTTAGGAAGTGATGGCGTATGTCAATATGCTTGGT
TCTAGAATGTTGGACCGGGTTATTGGCTATCTTTATGGCACTATCATTGTCACATAGGAG
TGGGGTTTTGGTGAAGGATATGCCATAATCCAACAAGATTTGTTTCATCCAAAGCAACTG
GGCACAACAACTACCCGCCGAAACATATTCCGCCTCGGCGGTAGAGAGGGCTACGGAGTT
TTGTTTCTTGGATGACCATGACACAAGGGATCTACCAAGCATTTGGAAACTACAGGATGT
GCTCTTTCTATCCACTTTGCAACCGGCATAATCCGAATCGGAATAGCCAACAAGCTTAAA
TTTAGCACCTTTTGGGTACCACAAGCCAATAGTAGAGGAATGCTTTAAATATCTTAGAAT
CCTTTTCACGGCCACTAAGTGACACTCCTTAGGAGCGGCTTGAAACCGTGCACACATGCA
AACACTAAACATGATATCTGGCCTAGATGCGGTAAGGTAAAGCAAGCTAACAATCATAGA
ACGATAAAGCTTTAAATCTACTGGTTTACCTCCCTCATCAAGGTCGAGATGCCCGTTGGT
TGCCATATGTGTCTTGATGGGTTTCGCATCCTCCAAGCCAAACCTCTTGAGTAGATCCTT
AATGTACTTGGTTTGGCTCACGAACGTCCCATCCTGGAGTTGCTTGATTTGAAGTCCAAG
GAAGAAGCTCAACTCTCCAATCATGGACATATCAAATTCCCTAGACATCATATCACCAAA
TTCCTTGCAAAATACTTCATTAGTAGAACCGAATATGATGTCATCAACATAAATTTGGCA
CACAAAGAAATCATCACCAATGATTTTTGTGAAAAGAGTGGTGTCAACTTTTCCAATTTT
GAAATCTTTTGACAAAAGAAAATCTCTCAATCTTTCATACCAAGCCCTAGGAGCTTGTTT
TAAACCATAAAGAGCTTTTGAGAGTTTGTAAACATGGTTAGGATTTTTAGGATCTTAAAA
ACTGGGAGGTTGTTCAACAAAGACAAGTTCGGCAATTTCACCATTTAGAAAAGCACTTTT
CACATCCATTTGAAATAGTTTTATGTCAAAACATGATGCAAATGCAAGAAGGATGAGAAT
AGCCTTAAGTCTTGCTACGGGGGCAAAAGTTTCACCAAAGTCCAAACCTTCAACTTGTGT
GAAACCTTGTGCCACCAACCTTGCCTTGTTTCTTACCACCAACCCGTTCTCATCTTGTTT
GTTCCTAAAGACCCACTTTGTCCCTATGACATTGTGGTCTCTAGGTCTTTCAACCAAAGT
CCAAACCTTGTTTCTTGCAAAGTTGTTGAGCTCTTCATGCATAGCATTCATCCAATCAAG
ATCACAAAGAGCTTCATCTACATGTTTTGGCTCAAGACAAGAAACAAACGAGTAATGTTC
ACAAATCGAAGCGACACGAGATCGAGTTTGAACACCCTTACTAATGTCACCCAACACTTG
GTCAATTGGGTGATCCTTGGAAAGAGCGGTGTGTATTCTTGGTGGAATAGGTGGATCTTG
TGCCTTCTCCTCCTCCACTTCAACTTGAGCTTGACTTGGCGTAGCGGAAGTAGATGACTT
ATCTTGAGTGGAGGTGGATGGCTTGTCTTCCACTTCAATAGGCTTGACATCTCCAATTGA
CATGTTCTTCATAGCTCTCAT
>Osr11_ref_Ap003853_96975-98088
GCAACAATCATCACCACAATAAATAATAGAAAAACAAAAATAAACAAAACAAATGGTATC
ACAAAGTGCAACAATGGGTGAAAAGGATTTAAAGAAATAATTTTAGGGATTTTTGGAATT
TCAGTAAACGGCAAACCCTAGGGCTAAAATTAGGGTCGCGACAACGGGTGCTCGGATTGC
AACGAAACTGAGACGGATGGATTCGGAATAATTCTAGGAGTTTGGAGTAGGTCTCGGATT
TCGATTTCGAGGTCAAACGGATGGTAAATTTTTATGATTTATTAACTTGATAGAAAGAGA
AAAAGGATTTTTCTCTCTCGCTCTGCACCGGAACGGCCGGCAACACCCTGGCCGATTGTG
GAGATGGCCGATTTTGGGCAAGGAGGCACCGGTTTTGCGATCTACAGGATACAGCGACTC
CGTTCCCGTGGATGGCGGCGGCGAGGCTGGCGACGGCGGCTAGGAGCTGGAGGCGGCGGC
GGCCATGGCGGCGGTGATTCTGGCGAACTCCGGTAAGGGCGGCGGCCATGGTGAGCATCA
GTGGAGCAAGGGGAGCGCGGTGGTGGCGGCGGCTCGGCCTGGGGCGGCCGGCAGCGGCGG
CACGCCGTACGGCTGGCGACGGCCGAACAGAGCGGCGACGTCGGGAGGCGGCGCCGGCGA
TGTTCCGGCGATGGATTTGAAGGGGAAAGAGAGGGGAAAGGGAGTACTCGGCATGGAGAA
TCCATTTGTACCTTCAATTTCAGAAGATTTGCAACGTATGCGACGAATTTTGGAGCTCAA
TCAATGGCGCAAAATTAGGGTTTTGGGGATTTTTCCTCCGGTGACGACGATTGAGGCAGT
GGGAGTTGGGGCGGATTTGAGGAGGTGAAAGAGGTCGAAATTTCGGTTCTTTTGCCTCCG
GTCTTGAGCCTTCTAGTTGAGGGACGAAGGAGTTACGGAGGCGGGAAGCTGGAGGTGTCA
TCTGGGCATTCGTTCGTCGTTCGTCCTCGTGTGCGCGCGTGCGAGCGTGTGGCATACGCG
GGCTGGCACGAGCTGGGCGTGAGCGTGCGCGAGCATGGTGCGGGATCGGCGCGTGACAAC
ACGGGGTGACACAGGCCCTGGCTCGGCCTAGCCG
>Osr12_ref
GTGTAGAAGGAGATTTGGATCAACCGTAACTTTCATTGATCAATGGAGCTTATATTTATA
CATGTACAACAAGGCTTGGGAGTTGTCTGGGCCTAACTAATCCCCTGATCTAAGGGACGT
GCAGCGGTGCGAGCGGAGCGAGGAGCGCTGCGCGTCGTGCGCGGGGTGCGCGTCGTGCGC
GTGGAGCGCGCCGCGAGAGTCTGACGAAGCCGTTCGCCAACACCCCCCCGCAGTCGCAGC
CGTCGTATCACCGACGCAGAGACTGGCTCGGAACTCGTTGAACATGCTTGAAGGAAGCCC
TTTTGTGAACACATCCGCGAACTGATGGGCACTCGGTATCGGTAGGACGCGGAGTTCACC
GAGCGCGACCTTCTCCCTGACGAAGTGGATGTCGAGCTCGATGTGTTTGGTCCGCTTGTG
GTGCACCGGATTCTTGGACATGTAGACGCTGGAGATGTTGTCACAGTAAGCGATCGTCGC
CTGTGGAACGCGGCAGTGGAGTTCACCGAGCAGCTGGCGCAACCAAGTGCACTCCGCCAC
CGCGTTCGCCACACCTCTGTACTCGGCTTCCGCACTTGACCTCGAGACGGTCGTCTGCCG
CTTGGACGACCAGGAGATGAGGGAGTCGCCGAGGAAGATGCAAAAGCCGGACGTGGAACG
CCGGGTGTCGGGGCAGCCGGCCCAATCTGCGTCGCTGAAGGCGGTGAGCGTCGGCGACGT
CGAGGCGCGAAGGTGTAAGCCAAACGCGGCCGTTCCCTTGATGTAGCGCAGGATCCGCTT
CAGCAGGGTGACGTGAGCTTCGCGCGGAGCATGCATGTGCAAGCACACCTGCTGGACGGC
GTAGGCGATGTCGGGCCGCGTCAAGGTCAGGTACTGGAGAGCGCCGGCAATGCTGCGGTA
CCAGGAGGAGTCCTGGAAGAGAGGCCCTCGTTGCTTGACAGCTTGGGTTTAGCGTCCGCC
GGAGTGGCCACGGCCTTGCAGTTCGCCATGCCTGCACGTTCGAGGACATCGGTGGCGTAC
TTGGACTGGCTGAGGACGAACCCGTCGGCAGTGCGCTGAACTTCGATGCCGAGGAAGTAC
TTCAGGGGCCCCATGTCCTTGACCTTGAACTCCGCTTGAAGGCGATCGATGATGCGCTGC
AGCAAGCTCGACGAGGACGCGGAGAGGATCATGTCGTCGACGTAGAGGAGGAGGTAGGCC
GTGTCGGAGCCACGGCGCAGCACGAACAGGGAGGGGTCGGCGCGGGACTGGACGAAGCCG
AGGCTGGTTGCATGATCGGCGAAGCGCTTGAACCAAGCGCGCGGGGCTTGACGAAGACCG
TACAGCGAACGGGAGAGGAGGCACACGTCCGCCGGGCGAGCAGCATCCTCAAAGCCTGTG
GGCTGCTGGCACAGGACACGTTCCTGAAGATGGCCGTGCAGGAACGCGTTTGAAACATCC
AGTTGATGCGCCGGCCATTGCTTGGAGGAAATCAGCGTCAGCACGGTGCGAATGGTCGCT
GGTTTGACGACGGGCGAGAATGTCTCGCCAAAGTCGACGCCCGGGCGCTGGTTAAACCCG
CGAACCACCCAACGTGCCTTGTACTTGTCGAGTGAGCCGTCAGCATGAAGCTTGGTCTTG
AAGACCCACTTGCCGGTGATGATCCGAGCACCGGGAGGCCGGGGAACCAGAGTCCACGTC
CTGTTCGCGAGCAGGGCGTCGAACTCAGCCTGCATCGCCGCGCGCCAGTTGGGATCCCGG
AGCGCCGCGCGAACAGACGAAGGTGTCGGCGACAGGGTCGACGTGGCAGTCATGGCGTAC
CGCGGGTTGGGTTTGCTGATCCCAGCCCGCGCACGCGTCGTCATGGCGTGTCGAGGTGGA
GAGGCGGACGCTGGCGACGACGTCTCGGGTGATGGAGGCGGCGCGACGTCGTGGGCCGGA
GCAGCACTGCTGGGCGTGGACGACGCGGGCGACGGAGGCGATGCGGCGTCGTGAGCTGGG
GCGGTGCCGACAGGTGTGACGACGTGCTGTGCTGGAGCAGGCAGCAGCACAATAGTGTCA
TCGCCGTGGTCCGGTGGCGGAGGAGCTGACGGGCGAGGCGATGGCGCGTCGCGGAAGGGG
AACACGTCCTCGACGAACGTGACGTGGCGCGACGTGAACACCCGGCGGGAGACCATGTCG
TAGCAGCGATAGCCACGATGGTCAGCCGGGTAGCCGATGAAGACGCACGCCAGGGATCGC
GGGCTGAGCTTGTGCGGCGCTGTCGCGATGGTGTTGGGGTAGCAGAGGCAGCCGAACACG
CGAAGATGATCGTACGTCGGGGGAGCGCCGAGCAGCAGCTGGTACGGCGTGAGGGAGCCC
GTGGCGCGGCATGGCCGTCGGTTGATCAGATGCGTCGCCGTCTGCAAGGCTTCAGCCCAA
AAAGACAAAGGAGCAGCGCTGTGAACAAGCATTGTGCGCACGTAGTCATTGATCGTCCGG
AGGATACGTTCCGCCTTGCCATTCTGTTGAGAGGAATAGGGGCAGGAGAGGCGAAGAACA
GCTCCGTGGAGAGACAGGAGTGAGCGAAGTGCATAAGAATCGTATTCCTTGCCATTGTCA
GTTTGCAGAGCTAAAACGGGGAGCCCGAACTGTGTGTGTGCATAAGCAAAGAAGGAACGA
ACAGTATGAAACACCTCAGATTTATTGCGAACAGGAAAGGTCCAAATATAGTGTGTAAAA
TCATCAAGAAATACCACATAATACTTGTAACCGGAATTGCTATAAATGGGAGAGGTCCAA
ACATCTGTATGCACTAACTGAAAGGGAAATAGAGTCTGACTAGATGAAGAGTGGAAAGGA
AGCCGCACATTCGTGCCTACATGACAAGCAGAACAGTGATGGGGGGCTGATTTATTACAT
TGGAAATCAAAGGAACCAAGAACCTTGGACAGGGAAGCAGAGCCAGGGTGCCCGAGCCGC
AGATGCCAATGCTCCACCGACGGCGAGGAAGTCGCAGAGAGGGCGTGTGGCGATGGCAGA
CGCAGGGGGTACAGGTCACCCGGGCTGTCACAGCGGAGCTTCACCACCTGAGTTTGAAGA
TCCTTGATGGAGAAACCAGTTGGATCAAATTCAATGGAGACATTATTATCACGAGTTAGC
TTTTTCACAGAGATCAAATTCTTAATCAAGGGAGGAGAAACAAGCACGTTATGAAGGTGT
AGATCAGTGGAGGATGTGGGAATGTGGGTGGAAGCTGTATGCGTGACAGGCAGCTTGGCA
CCATTGCCGACAGTGATACAAGAGGAGAAAGGAAGAGGACGGGGATGAGCAAGAATACCA
GGGGTGGAGGACATATGTGCTGACGCACCGGTGTCGAGGAACCAATCCGCAGCGCTCGGA
GGAGTGGTGGTGGCGACGCCGGCGGACTGCAAGGCGCTGTAGAGCGCACTGTTGTCCCAG
GCGCCGGTGGAGTGAACTCCTGGAGATGCCGGAGGAAGAGCCGGAAGCAGGTGCTGCGCG
GTCATGGCCTGTTGGGCCTGGAACGGCGGGCGAGGGCCCAACACACCCGCGCCGGGAGCC
CGGAACGGGAAAGGCCAGGCCTGGACAAAGCCTGTCCAGGGGTTGTAGCCCCAAGGCGCA
GGAGGGCGAGGCTGGCCGTCGTGCCCGGCACCAGCGCCGCCGCCAGGAGTCGAAGGAGCG
CCGCCAGGTGGGGCGCCGCCGCCCCGGCCACGACGCTTGCCCCGTCCCTTGGGACGAGGC
TGGCCGGTGGTGTCGGAGGTGCCGGAGGAAGACCCGGTGCCGGCGTAGAGGGCCTCCCCG
GCTTCAGCCTTGGCGTCGTGCTGCATCTGGAGCTCCGCCAGCAGCAGGTAGGAGCGCGCG
GTCATGAAAGTGTGTGGCGGATTCCGGTCGGCGATGCTGGCGCGGAGGGAGCGGAACTTG
GTGTTGAGGCCGCGCAGGAGGTTGAGCACCTGGCTGGGCTCAGACACGGGCATGTTGATG
TCGCGGAGGCCGTCGGCGAGTTGCTTCAGCTTGGCGGTGTACTGCGTGATGGTCATGTCA
CCTTGATTGATCGAGCGGAACTCGGTCTCAAGGTAGACAGACCGTTGGACGGCGTTGTCG
CGGAAGACGCCTTCGATGTCGCTCCACACGGTGAAGGCAGAGGCGCGGGGCTTGTAGACG
ACGTCGAAGACGTTCTTGGCGATGGAGTTGTGCAGCCAATTGACCACGCAGTGATCCGCA
CGGCGCCACTCGGCAGTGCGGAGGTCGAGAGCGGGCGGCTCCTGAACATGGGCCTCAAGG
CCGAACTTGCCGAGGACCGATTCGAAGCTGCAGCGCCACTGGCTGTAGTTGGAGACGTCG
AGATCGAGGACGACCGGGACGTGGGAGCGGATGTTGACGGTTTGAAGAACAGAGGTGGAA
GGCGCCGGCACAGGCTCTTCGTCAGAGGTGGACGAGGCGTCGGAAGCGCCGGAGCTGTGC
GACATGGCTAGCAAGGGAGAGGTAGCGGAAGACTAAGATCAGAGGGTCACTGATACCAGT
GTAGAAGGAGATTTGGATCAACCGTAACTTTCATTGATCAATGGAGCTTATATTTATACA
TGTACAACAAGGCTTGGGAGTTGTCTGGGCCTAACTAATCCCCTGATCTAAGGGACGTGC
AGCGGTGCGAGCGGAGCGAGGAGCGCTGCGCGTCGTGCGCGGGGTGCGCGTCGTGCGCGT
GGAGCGCGCCGCGAGAGTCTGACGAAGCCGTTCGCCAAC
>Osr14_ref
TGTGATCCAAATTTATTTGCACTTAATATTTTCACTATATCTGGGTTGTGCGCCTGGGGA
CACCCGGGGGTGCGGGGGCAGAGCCCCCGCGGTACGGATCATCATCCCTTTTAGGGTTCC
ACTATATATATACCTCTTGTAAGCCGCCGTGCGGCGATGTAACCTCACCTCAGATATAGT
GAAGATATTTTGCTGGCTGGCGCCCGTGGTTTTTTCTCTCCTCTTTTGGGAGGGTTTTCC
ACATTAAATCTCGTGTCTTTTGTGATTGATCTATTGTTCTTTATCGTTTGTTCGCCTATC
GTTTTCTAACAAGTGGTATCAGAGCTTGTTCCCAGATTAGGGTTTCGCGATGGCGTCGAT
GAAGTATGATCTACCGCTGCTAGACTACAAGACGAGATTCTCGCTGTGGCAAGTCAAGAT
GCGGGCTGTTCTGGCGCAAACTTCGGATCTTGATGAGGCGCTGGAAAGCTTCGGGAAGAA
GAAAATGACTGAGTGGACCGCTGAGGAGAAGCGGAAAGATCGTAAGGCTCTGTCGCTAAT
CCAACTTCATCTATCTAATGATATTTTGCAAGAAGTGTTGCAGGAAAAGACTGCTGCAGA
ACTTTGGCTCAAACTGGAATCGATCTGCATGTCTAAAGATCTAACCAGTAAGATGCATAT
CAAGATGAAGTTGTTCTCGCACTAGTTGCAGGAGAGTGGTTCTGTGTTGAACCATATATC
GGTCTTCAAGGAGATCATTGCCGACCTAGTGTCGATGGAGGTACAGTTTGATGATGAAGA
TTTAGGTCTTTTACTGTTATGCTCACTGCCTAGTTCATATGCAAATTTTCGTGACACCAT
ACTTTTAAGCCGTGATGAACTAACCCTAGCGGAAGTTTATGAGGCGCTCCAAAACAGGGA
GAAGATGAAAGGTATGGTTCAGTCTGATGTGTCGTCCTCTAAGGGCGAAGCATTGCAGGT
CAGAGGCAGATCTGAGCAGAGAACCTACAACGACAGCAATGACCGTGACAAGAGTCAGAG
TAGAGGCTGTTCTAAATCCAGAGGTAAAAAGTTCTGTAAGTATTGCAAAAAGAAAAATCA
CTTCATTGAAGAATGTTGGAAGCTGCAGAATAAGGAGAAAAGGAAATCTGATGGTAAGGC
CTCTGTTGTTACCAGTGCTGAAAACTCTGATTCAGGGGATTGTCTTGTTGTTTTTGCTGG
TTGTGTTGTGTGGACCCCCATTTTTATAACAGGAATCAATCGTGTAAACAGTACCATTTC
CCTAGATCAAGTAGTCTGGTACACACGAATTCATAGCTGAAATACCAAATACACATACAC
GAATGTCTAGTACGAATTATTACATCATAAGCCTGCAGGCATAGTCTTAAATCATCGGAC
CAAGCGGTCCGGAATACATCCAAAAGCAGAAATAGGTAAGGCAGCAGAATTTAAGCAGCG
GCATGCCATTGCCACAGGCAACGACCGTACTAAGACCTACTGGGCGCCTTCGTCTTCATC
TCCCTCCTGGTAGTAGGCATAGGGATCCTCCGAAGCTTCATCTCCCGCTTCTGATAAATT
TTATATTTGCAAGGGTGAGTACCAACCGTACTCAGCAAGCCACCACAGCAATGATGCACA
TGACAGAGGATTTCAAAGGATGGCTATGGTTCATTTGCGCAAAGCAAGTTTTGTAATTCT
TTTCACAAGCCTAAGACCTAGCAAAGACTAATCAAGTTTTAATACCATTGTTCATATTAA
ACAATGACGGTTCTGTCCACCATCCATTGTGATCCCAAGGATAGCTTCCCGCCATTGAGT
CGTTATGATTTTCTGAGGACGTCCACATTCCCGCCTCTCAGGAAGTGGCTCCATCAGCAT
AAAAATTATCATGCAATATTCCATCCCACTCAAGTTAAAGAATTTAGAGTCTAGCCAAGT
GTAATACATGTCCCGGTGCTCATTAACCGCGAGCACGGCTATTCGAATAGATTTGGTTTA
CTCACATTGCAGTGGATGTACACTTTACCCGCACTCCGCGACTGCCCAACACATGAGCCT
CATCCCAACACATGAGACGCGTCACGGCAAAGCTTTTCGATAACCTCGCATTGGCAGTAC
CCGCTCCATGAACTTTACATCCTCATGCACTCTAGGCGTCATACGTTTCTAGCAGTGAGA
GGAGTTCTGGCGCTCCCGGGAAGGGAAAAACACACACTCCTACGTTGCTTCTTGTCGTTG
AACCCAGTCCATCATGATTGTTCTCTTATGGGTATCCTCATGTAGTATTGCCAAGCCAGC
CTCTGACCATCCGGAACGGGCATCCGCCATTCACCTGGCCATCCGAACCGGGCATCTGCC
AGCAGACTGCTGCCACATCACACACCTAAAAGAAGACCACTACGCATGGATACTGCCTCC
GCTCAACTATCTACTCCGCTAGGTCTATACCCATATGAGAAGTGCGGTTGTACGGGGGGT
CGTTTCATGCTTAACTTCATGGCTCGGTCCTTAATTGACCAGGGACGGCACCAGCCTTTT
CCGGACACCACCCAAATCCTCCAACCGCCCCAGTCGAAAACAATTGTTTAACTTTATTTT
CCTTTCACAAATCATGTCATCAATATCATGGCAATGTGGCGCTCATGTCTCCACATGCCG
CATCTCAATTACCTTCCCAAAGGTAATTGCCCAAGCATATAGCATTTGATAAATATGAGT
ATGCATGATTCTAGAATAGCATTTCTAAGCAATTGTCATAATTGACTAGAGACTCATACG
TAAACATGGTTACGAAGGAATAAGGGGTAAACAATAATCAAGGCATGGCATAATTACAAG
TAGGATGTTCATAATTGCATGCAATTTTATTTGTAAACAAAACAACTTCGCAATTGGGAT
CAACATGTTCAAGGAATAGTGATGACTTGCCTTGCTCAAGGTCTTGCGGGTCTTGGCCTT
CACCCGGATCCGCGGCTCTCTCGGTCTCTATAATTATGTGCGAAAGAACAATTTGAATTC
GATAAGAATTCAAACAAAATCCAAATAAATCCAAATGAAAGTCGAATGCGAAAGTCGATT
CCTTTATTTTAACTTTATTATTCGCGAACTAAGGCAAACCCAATTTCGATTCAAACTATT
TTGCGGGTATAAATGTTTTGTTGTCATAAGTTTTTAATTTAATCTACTCGAGCATTATAT
CCATATAATAGGTTAGAGATTTTTATCGCGAGCTAAATATCGGACGAAATCCTAGAAATA
TTATATGATTTAATTTAGTCTATGACTAGATGATTAAATATAATACACGGCTAAAATCCC
TAGGAATTAAATCCGAATTTCTACCGTGAATTGATTACTTCTAGGGATTACCCAAAAAAA
TAATCTATAATAATCCATAAGAATTCATCTATTTGTTTAGTTATTAACTACATCTAAATT
ATTACCGCGAATTGATTTCTTATAGAAATTGCCAAGAATAATCCATAATTTATATTAAAT
TTTGCAATTCTATGACTATAATTAACCTATAAAATTCCAATTATTTTAAATTTTCTAAAC
TTCCCTAATCTCCCTCTAATTTCATATTTTTTTTCTCTTTTTCTTTTCCTCTCTTTCTTT
CTCTCTCTCTCTCTGCCGGCCTCTCTTTTCCTCTCCCTCTCTCTCTCGGCTCTCTCTCCC
ACCCGAGTGGTGGCGGCGGTGGACGCGAGGGGAACGGAGGGCGGCTCACCGGCGGCAGCA
GCGGCGACGACGGCGGCAGCGACGGTGGCGCACGGCGGCACGGGAACGGCGGCGCGATAG
CACGAAGGCGGCGGTGCGGCGGCACTACGGCGGCGGCGTGGTAAAAAGGGAGGTGATGGA
GGGGAATGGGTGTGGGGGAGAAGAGAAGGGCTGGGGGTTTTATAGGGTGTGAGAGAGAGG
AGAGAGAGGGAGCGGTGAAGGAGGGTGAGGCGACGGCGGTGCGGCAGCGCGGGGCGCGAG
GCGGCGATGGGACGCGCGCGGCGACGGGACGCACGCGGCGATGGGACGGCGCGGCGCGAC
GGCGATGGCGACGGCGGTGTAGGGCTCGAGGCGGCGACGGCAACGGCACGTGGCGACGGC
GATGGCGACGGCGACGGTGCGTGGCGCAGCGGCGGGCGATGGGACGCGCGCGCGACGGGA
CGGGTGGTGACAGGGCGGCAGCGGTGGCGCGCGGCGCGAGGCGGGTCGCGACGGCGACGG
CGACAGCGCGGCAGCGGCGGCACGGGGCGCAAGGCGATGTGACGGGCGAGCGGCGACGGC
GACGGCCGAAGGCGACGGCGGTAGCGGCGGTGCGCGGCGCGAGGCGTGGGGCGCGGGCGC
GGCGTCGGCGCGGCAGCGGGGCAGGGTTAGGCTAGCGGACCTCGTCGAACACCTGGCGGC
CGATGAATAGTGCCGTTTTCTATTTACCCGATTTAAGCCTATTTATTTATTTAAAATTGA
TTCTATAAACCTTAATTTTTGTACAAATGAAGTTCACTCAATATTTGTGTTATTCCAACC
AATGGGTCCATCCTTGATTAATTTTACCCATATTTTATTTTTATATAATTTTCTTGAATT
TAATTAGAGTTAATTCTTATTCCGACACTTTTCAATTTAATTGATACAAATATAGTCGTA
ATAATATTTTACTCATTTCTATCCTCACTAAATATTATTTTAAATTGTACTTTAATTATT
TACTTAGTCAATTTAAATTTCAGGGTTTATTCCTAACTAATTATCCATTATTCGCGATTT
ATAAACTCCGAAATCAAAATTCAATAAAATAATCGAACAAAATTGGCATGATGCAACTTT
ATTTAAAAAGTTTTTGAAGATCTGTATTTTTAGAGTTTAGATTTTGTCGTCGAATTTTTA
GGGTGTTACATGTTGCTAGTCATGATGAATGGATACTTGATACTGCATGTTCGTTTCATA
TCTGCATTAACAGAGATTGGTTTAGTTCTTACAAGTCTGTGCAGAATGGAGATGTTGTGC
GCATGGGAGATGATAACCCACGTGAGATCGTGGGCATTGGCTCCGTTCAGATCAAGACTC
ATGATGGCATGACATGCACGCTGAAAGATGTGAGACACATACTAGGGATGGCGAGAAATC
TCATCTCTCTCAGCACACTTGATGCAGAAGGATACAAATACTCCGGTTCAGGTGGAGTTG
TAAAGGTATCGAAAGGTTCTCTTGTTTACATCATTGGTGATATGAATTCTGCAAACTTAT
ATGTCCTTAGAGGAAGTACATTACATGGTTCTGTTACCGCTGCTGCTGTTACTAAAGATG
AACCTAGTAAGACTAACCTGTGGCACATGCGTCTTGGACATATGAGTGAACTTGGTATGG
CAGAATTGATGAAAAGGAACCTGCTGGATGGCTGCACTCAGGGTAACATGAAGTTCTGTG
AGCACTGTGTTTTTGGTAAGCACAAGTGGGTAAAATTCAATATCTCAGTTCATCGCATCA
AAGGTATACTTGATTATGTACATGCTGATTTGTGGGGGCCTTCTCATAAGCCCTCTCTTG
GTGGTGCTCGTTATATGCTTACCATTATTGATGATCACTCTAGAAAAGTGTGGCCTTATT
TCCTGAAACATAAAGATGATACATTTGCTGCTTTTAAGGAGTGGAAAGTTATGATAGAAA
GGCAAACTGAAAAGGAGGTAAAAGTACTTCGCACTGACAATGGTGGTGAATTTTGTTCGG
ATGCTTTTGATGATTACTACAGGAAGGAAGGCATCGTTAGGCATTACACCATCCCGTACA
CTCCACAGCAGAATGGTGTAGCTGAGCGCATGAACAGAACCATCATCTCCAAGGCTCATT
GCATGTTGTCCAACGCTCGCATGAACAAGCGTTTTTGGGCAGAGGCTGCTAACACTGCCT
GCTACTTGATCAACAGGTCGCCTTCTATCCCACTTAATAAGAAAACTCCCATTGAGGTAT
GGTCTGGTATGTCTGCTGATTATTCACAGTTGAGAGTTTTTGGATGCACTGCTTATGCTC
ATGTTGATAATGGAAAATTAGAGCCTAGAGCTATTAAGTGTCTATTTCTTGGTTATGGTT
CAGGAGTAAAAGGATATAAGTTATGGAATCCTGAAACTAACAAGACCTTCATGAGCAGGA
GTGTTATTTTCAATGAATCTGTTATGTTTAATGACAGCTTGCCCACAGATGTCATACCAA
GTGGTTCAGATGAGGAGCAGCAATAAGTTAGCGTGCAGGTGGAGCACGTGGATGATCAGG
AAACTGAAATTGTTGGTAATGATGTTAATGATACTGTTCAGCACTCACCTCTTGTTTTGC
AGCCACAAGATGAACCTATTGCCCATCGCAGAACAAAGAGGAGTTGTGGAGCTCCAGTCC
GTCTTATTGAGGAATGTGATATGGTTTATTATGCTTTTAGTTGTGCTGAACAGGTGAAGA
ATACTCTTGAGCCAGCCACATACACTGAAGCTGTTGTTGCTATGCAGGAGGAGATGCAGT
CTCTTGAGAAGAATGGCACATGGGAGCTTGTGCACTTGCCAAAACAGAAGAAGCCTGTTC
GTTGTAAATGGATCTTCAAGAGAAAGGAGGGTTTATCTCCTAGCGAGCCTCCGAGGTTTA
AGGCAAAGTTAGTAGCAAAAGGTTTCAGTCAAATTGCTGGTGTTGATTATAATGATGTGT
TCTCTCCAGTTGTAAAGCATAGTTCAATTCGCACATTCTTCAGTATTGTTGCTATGCATG
ATCTTGAGCTTGAGCAGTTAGATGTGAAGACAGCATTTTTACATGGAGAGCTTGAGGAGG
AGATATACATGGACCAGCCAGAAGGGTTCATAGTACCTGGTAAGGAGGGTTATGTTTGCA
AGTTGAAAAGATCTTTTTATGGTTTGAAACAGTCTCCTCGTCAATGGTATAAAAGGTTTG
ATTTATTTATGTTGTCACATGGCTTTAAGAGGTCTGAATTTGATAGCTGTGTGTATATTA
AATTTGTTAATGGATCACCTATATACTTGTTATATGTTGATGATATGCTGATTGCTGCCA
AGAGCAAGGAACAAATCACTACATTGAAGAAACAGTTGAGTAGTGAGTTTGATATGAAGG
ATCTTGGTGCTGCTAAGAAAATTCTAGGTATGGAAATCACTAGAGACAGAAATTCTGGTT
TGTTATTTCTTAGTCAGCAAAGCTACATTAAGAATGTTCTTCAGCGTTTTAACATGCATG
ATGCAAAGCTTGTTAGCATTCCTATTGCACCTCATTTTAAATTATCAGTTTTACAATGTG
CTAGTACTGATGAGGATGTAGAATACATGTCTAGAGTTCCATATTCTAGTGCTGTTGGTT
CTTTGATGTATGCCATGGTTTGCTCCCGGCCAGATTTATCTCATGCTATGAGTTTGGTTA
GTAGATACATGGCTAATCCTGGTAAAGAACACTGGAAAGCTGTTCAGTGGATTTTCAGGT
ACCTCAGAGGCACAGCTGATGCTTGCTTGAAGTTTGGCAGGACTGATAAGGGGCTTGTTG
GATATGTGGATTCTGATTTTGCTGCAGATTTGGATAAGAGAAGGTCACTCACAGGTTATG
TGTTTACCATTAGTAGTTGTGCTATGAGTTGGAAGGCAACATTGCAGCCTGTTGTTGCCC
AGTCTACCACTGAAGCAGAATACATGGCTATTGCTGAAGCATGTAAAGAATCAGTTTGGC
TGAAAGGATTGTTTGCTGAGCTTTGTGGAGTTGATTCTTGCATTATCTTGTTTTGTGACA
GTCAAAGTGCTATATGCCTCACCAAAGATCAGATGTTTCATGAGAGGACAAAGCACATTG
ATATCAAGTACCATTATGTTCGCGATGTAGTCGTGCAAGGTAAGCTAAAGGTATGCACGA
TAAGTACTCATGATAATCCTGCTGATATGATGACAAAGCTTGTTCCTGTTGCTAAGTTTG
AGCTTTGCTCAAGCTTAGTTCGTATAGTGGTTTAGCCTGAGAGGCTATTTGGCGCCGAAA
GTGTTTTTTTTTGTCTTTGTTGTGTTCAGGGCGAAGGATTGATTCATGCTACAAGAAGGG
ATTTGTCTCCAGGTGGAGTTTGTTGAATTGTGATCCAAATTTATTTGCACTTAATATTTT
CACTATATCTGGGTTGTGCGCCTGGGGACACCCGGGGGTGCGGGGGCAGAGCCCCCGCGG
TACGGATCATCATCCCTTTTAGGGTTCCACTATATATATACCTCTTGTAAGCCGCCGTGC
GGCGATGTAACCTCACCTCAGATATAGTGAAGATATTTTGCTGGCTGGCGCCCGTGGTTT
TTTCTCTCCTCTTTTGGGAGGGTTTTCCACATTAAATCTCGTGTCTTTTGTGATTGATCT
ATTGTTCTTTATCGTTTGTTCGCCTATCGTT
>Osr15_ref
TATGTGATCCGAATTTTGGGCCCACAATATATTCGGATTAGTTTCCTAATAAGAGTCCTA
TTAGGTGTCTTTCTATTATCCCTTATATATACTCTTGTAAGCCGTACGGGAATGGGTGAC
GTTCCCAATGTGATTCCCCTACGTTTGTAATCATCTCCTCTATAGTGATCATTGCCGGTC
GGCGCCCGTGGTTTTTTTCCGCAAGGGATTTCCACGTAAAATTCGTGTCTCCGTTGTGCA
TCTATTTTCATAACAAGTGGTATCAGAGCATTGGAGATCGATCTACTGCAGTCCCGGCCA
CCGGCGATTTTTTCCGATCGAAGAAATCGATCTAATCGGCGGTACGCGTCGTCGTATTCG
TTGTTCCGTCGAAATTCTGTTCGGCGAAATCCAATCCAAAGCGGAGTCGCCATCAACTCC
GAGTCGACGTCGTCCTTCCTGCCGTGCGCGTGTCAGAGGAGCAGCGCAGGCGCAGCAGAA
GCCATCGGCAGCAAGCAGCCGAGCGGCACAGGAAAATCCATCCATCACAAAGCGCACGCA
TACCGAGGGAAATTAGGGCAGCAGCCGCCTGTTGGCCCTGTTCACATGAAGTCCAAACTC
ACGTTGAATTTCTACGCGCACACAGCCAATCTACCAGGAGATTTACAGTACTTCGCTTGG
TGCACACAGGAGGTGTACCATAGTTCGTGTTTTTTTCTAGTTTACCCTAATTTCTTACTA
GCAAATTTCAGGATTAATTCCCATGGCGAGTTTGAAGTATGATCTACCGCTCCTGGACCG
AGACACAAGATTCTCACTTTGGCAAGTGAAGATGCGAGCCGTTCTTGCACAACAAGACCT
CGATGATGCGCTTTCTGGATTTGATAAGAGGACACAGGATTGGTCTGTTGATGAGAAGAA
AAAGGATCATAAGGTTATGTCATATATTCATCTTCATCTATCTAACAATATTTTGCAGGA
GGTGCTTAAGGAGGAGACAGCCGTTGGGCTGTGGTTGAAATTGAAACAGATATGCATGAC
TAAGGATCTGACCAGTAAGATGCACCTGAAGCAAAAGTTATTTTTGCACAAGTTGCAAGA
TGATGAGTCTGTGATGGACCATCTCTCCGCTTTCAAGGAAATTGTTGCTGACCTTGAGTC
TATGGAGGTAAAGCATGATGAAGAGGATTTAGGCCTTATTTTATTGTGTTCATTGCCTAG
CTCATATGCAAACTTCAGGGATACTATTCTTTATAGTCGTGATACTCTAACTTTGAAAGA
AGTTTATGATGCTTTGCATGCCAAAGAAAAGATGAAGAAGATGGTACCCTCTGAAGGTTC
AAATTCACAAGCAGAAAGCTTGGTTGTCGGGGTAGGCAACAGGAGAAGAACACAAACAAC
AAATCAAGAGATAAAAGCTCAAGTAGCTACCGTGGGAGATCAAAGTCCAGAGGCAGGTAT
AAGTCATGCAAATACTGCAAGAGAGATGGACATGATATCTTCGAGTGTTGGAAGCTACAG
GACAAAGACAAGAGAACCGGAAAATATATACCAAAAGGTAAGAAAGAAGAGGAAGGTAAA
GCCGCAGTTGTTACTGATGAGAAGTCTGATGCAGAATTGCTTGTTGCTTATGTTGGTTGT
GCACAAACTAGTGACCAGTGGATTCTTGATACTGCATGCACCTATCACATGTGCCCGAAT
AGGGATTGGTTTGCCACCTATGAAACTGTGCAAGGTGGTACTGTTTTGATGGGTGATGAT
ACACCATGCGAGGTTGCAGGTATTGGAACAGTTCAGATCAAGATGTTTGATGGTTGTATC
AGAACATTGTCAGATGTGCGGCATATTCCAAATTTGAAGAGAAGTCTCATCTCTTTTTGT
ACTCTTGATCGCAAAGGGTACAAATATTCCGGTGGAGACGGAATTTTGAAGGTAACTAAA
GGCTCTCTTGTTGTGATGAAAGCTGATATTAAATCTGCCAACCTGTACCATCTGCGAGGT
ACAACTATATTAGGTAATGTTGCTGCAGTTTCTGATTCATTATCTAATTCCGATGCTACT
AATCTTTGGCATATGCGTCTTGGGCATATGAGTGAAATTGGTTTGGCAGAATTGAGCAAG
CGAGGATTGCTATATGGACAAAGCATCGGGAAGCTCAAATTTTGTGAGCATTGCATCTTT
GGCAAGCATAAGAGGGTGAAGTTCAACACATCTACACATACCACTGAAGGTATTCTTGAT
TATGTGCATTCTGATTTATGGGGGCCTGCTCGTAAGACATCCTTTGGAGGTGCTCGTTAC
ATAATGACTATCGTTGATGATTATTCGCGAAAAGTTTGGCCTTATTTCTTGAAGCACAAA
TATCAAGCTTTTGATGTGTTTAAAGAGTGGAAAACTATGGTTGAAAGACAAACTGAAAGA
AAGGTGAAAATCCTTCGTACTGACAATGGGATGGAGTTCTGTTCTAAGATATTTAAATCA
TATTGCAAGTCTGAAGGCATTGTGCGTCACTACACCATTCCTCACACACCTCAACAAAAC
GGCGTAGCTGAGCGTATGAACAGGACAATTATATCAAAGGCCCGTTGTATGTTGTCTAAT
GCAGGTTTGCCTAAACAGTTTTGGGCGGAAGCTGTTTCCACTGCTTGTTATCTTATCAAT
CGATCACCCAGTTATGCCATTGATAAGAAGACTCCAATTGAGGTATGGTCTGGTTCCCCA
GTAAATTATTCAGACTTAAGAGTATTTGGTTGTACTGCTTATGCTCCTGTTGATAATGGT
AAATTGGAGCCTAGAGCTATTAAGTGCATTTTTCTTGGTTATCCGTCTAGTGTGAAAGGC
TATAAGTTATGGTGTCCTGAAACCAAAAAGGTTGTGATTAGTAGAAATGTTGTCTTCCAT
GAATAAGTTATGTTACATGACAAACCTTCTACTAATGTTCCTGTTGAGAGTCAGGAGAAA
GCAAGTGTGCAGGTGGAGCACTTGATCAGTTTAGGGCATGCACCAGAAAAAGAAGATGTT
GCTATTAACCAAGATGCACCTGTTATTGAATATTCAGATTCTTCTACTGTTCAGCAGTCT
CCAAAATGTTCTATTGCAAAAGATAAGCCCAAAAGAAATATTAAACCTCCTCGAAGATAT
ATTGAAGAAGCGAACATAGTTGCTTATGCTTTGAGTGTGACAGAAGAAATTGAAGGTAAT
GCCGAACCTTCTACATATTCTGAGGCTATTGTTTCTGATGATTGCAATAGATGGATAACT
GCTATGCATGATGAGATGGAGTCACTTGAAAAGAATCATACTTGGGAATTGGTGAAGTTG
CCAAAGGAGAAGAAACCTATCCGTTGCAAGTAGATCTTCAAAAGAAAGGAAGGTATGTCT
CCAAGTGATGAGGCAAGGTACAAAGCAAGGTTAGTTGCTAAAGGTTATAGCCAGATTCCA
GGTATTGATTTCAATGATGTCTTTTCCCCTATTGTGAAGCATAGTTCAATTCGCACTTTA
CTTAGTATTGTTGCAATGCATGATGATGAACTAGAGCAAATGGATGTTAAGACTGCATTT
TTACATGGGGAGTTAGGAGAGGACATTAATATGGAGCAACCTGAAGGTTTTTTTGTTCCT
GGAAAAGAGAACCTAGTCTGTAGGTTGAAGAAATCTCTTTATGGGTTGAAGCAGTCACCC
AGACAGTGGTATAAGAGATTTGACTCTTTCATGCTTTCTCAGAAGTTTAGAAGATCCAAT
TATGATAGCTGTGTTTATCTTAAAGTTGTTGATGGTTCAGCTATATATTTGCTTCTTTAT
GTCGATGATATGTTGATTGCTGCAAAAGATAAATCAGAGATAGAAAAGTTGAAGGCACAA
TTGAGTAGTGAATTTGAGATGAAGGATTTGGGTGCAGCGAAGAAAATTCTCGGTATGGAA
ATTACTAGAGAAAGACATTCTGGCAAGTTATATCTTAGTCAGAAAGGTTATATTGAAAAA
GTTCATCATCGTTTCAATATGCATGATGCAAAACCAGTGAGTACTCCTTTAGCTGCACAT
TTCAGATTATCTTCAGATTTATGTCCACAGTCAGATTATGATATTGAGTACATGTTTAGA
GTTCCTTATTCAAGTTCAGTTGGTTCACTTATGTATGCCATGGTATGTTCTCGTCCTGAC
TTATCACATGCATTAAGTGTTGTCAGTAGATACATGGCTAATCCTGGCAAAGAGCATTGG
AAAGCTGTTCAATGGATTTTCAGATACCTACGTGGTACATCTAGTACTTGTTTGCAGTTT
GGGAGATCTAGAGATGGACTTGTTGGTTATGTGGATTCAGATTTTGCTGGAGATTTGGAT
AGGAGAAAATCGCTCACAGGTTATGTTTTCACTATTGGAGGATGTGCTATTAGTTGGAAG
GCAAGTTTGCAAGCAACGTTTGCCTTATCTACTACTGAAGCAGAGTAATGGCTATTTCTG
AAGCTTGTAAAGAAGCTATTTGGCTTAGAGGTTTGTACACTGAGCTTTGTGGAGTTACGT
CTTGCATTAATAGATTTTGTTCCATGAGAGAACAAAGCACATTGATGTGAGATATCACTT
TATTCGATGTGTGATTGCTGAAGGTGATGTCAAAGTATGCAAGATAAGTACTCATGATAA
CCCAGCTGATATGATGACAAAGCCAGTTCCTGCTACTAAGTTTGAGCTTTGCTCAAGCTT
GGTGGGTGTTACAGTATAGTCCTAGAGACTATTTGGCGCGCGGTGATTTTACCTACATGA
GGTATTTTTTGGTGATTGATGTTTTTATGCAACAAGAGGAAATTCGTCTCAAGGTGGAGA
TTGTTAAATATGTGATCCGAATTTTGGGCCCACAATATATTCGGATTAGTTTCCTAATAA
GAGTCCTATTAGGTGTCTTTCTATTATCCCTTATATATACTCTTGTAAGCCGTACGGGAA
TGGGTGACGTTCCCAATGTGATTCCCCTACGTTTGTAATCATCTCCTCTATAGTGATCAT
TGCCGGTCGGCGCCCGTGGTTTTTTTCCGCAAGGGATTTCCACGTAAAATTCGTGTCTCC
GTTGTGCATCTATTTTCATAACA

>Osr16_ref_Ap002845_42644-49551
TATTCCATCGAAGTTTGTAAAAGTATAAAATAACTGTATCAGGAATAGATAAAATAGAAA
ATAATTGTTTGCATTGATATATGTGAGATAGATGAGAAATGAACTTATTTTAAGATGAAA
GATGTACTACTTTCTACTAATAACTATTTTTTTAAGATGAATTTGAATAAACAACTATCA
TTAATCTTTAGAATTAATTACTTTACGGGAAGTGCTTCTATGCTTCTTTAAAAAAAACAT
GCACGAAAATTAAAGCACATCAACGGTGAGGATTAAAAGTTGATTAACAGAGTAATCCCC
TTTAACGAGGGGTAATTTTGTCCTAAGAAAAAGCTGACCATATCTAGCCCACCCTGTCCG
CATATCAGAATCGACTGGTTCCTCCTTGACTTGCACCTTTGACGGAGGCGCCATCTTCGC
CGCCGCCGCCGGCACCGCCATCCCACCGGGTCGAACGAACCCATCTTGCCCGACGCCGGC
ACGCTTGCCGGCGGCATTCGACGACAGCCTTGTGGCGTCCATGCTCGCGCATGCCGGCGC
CTCCGCGGGCTCCTCTCCTTGACCTGCAGCACCGTAAACGGAGGCACCATCTTCGCCGCC
GCCGCTGCCATCACTTCGTCCTCTCCCTGTTCCTGGACGTCCTCGCCATGGCTCCCGGCG
GCGGCGGGGGCCGCGGGGCGGGAAGCCTGGAGGGCCTGCAGCTAGCTGAAGCGGGCGTGG
ATGGAGGACTGGAGGGAGGAGAGGTGGGAGTCGAGGTCGGACCAGCGGAAGGGGAGGAGG
ATGGGCGAGTGGAGGACGAGGCTGTCGCAGGCCTCGCGGAGGCGTTGCTTCTTGCCATGC
AGCGTCGCGATGGCGGCCTCCACCTGCGCCGGCCGTCGTCATCGCCATCAGAGATGGTTC
AGGGCACAGGGCCGTTGCCGTGGCGGCGGCGGCGAGCTGTTGCATAATCTCCATCGCCAT
CGATTCTTCGTGCGGCCGGTAAGAAGCCGACGCAGTTTATATATAGGCACGCGGCCGCGA
ACAGTCCGAGACGGATAGGATCAGCGCATACAACCAATTCTATGTAAATTCAAAAGATTG
TGATCAGCCTTGTGTTAAGTTCAGTTCAATTCTGAATGCATATCAGAGGTATCACCATAT
ACTGAGGAATAAAATGGACATGGAAGCTTTGGTAATCTCTGCCGAGAATCACGAAGAAGC
AGAATAAGGTGTTGATAATGGTGAGTGAGGGTGTTGTGCTCAATGAATCAGCCAACCAGC
CATGTTTCCTGAACCACGAGAATATTGACGAACCTGAAAGCACGACGACGAGCACCACCT
ACACAACACGTCAACACACAGCTCCCCGAAGGAGAGAGCTCGCCGGTGAAGGAAGCAGCG
ACGGCGTGGTTAGTAGCGGAAGGGGAAAACACTCTTACAGTTACAGGGGGTAGAGGATGA
GGGTGCGGGCGTGCGGCGCTGTTCACCGGAATGCGTCGTGAGAACTGCCGCGCGCTGGCC
GCGAATCAATCCATGAGAAGGGATGTGGATACGGATATGGGCTTTTACTTCTGGACGAAA
TTGCCCCTTGCTAATGGTGATTACTCGGTTAATCAACTTTTAATCCTCACCATTGACGTG
CTTTAACTTTCGTGCAGTTTTTTTTTTAAGAAGCATAGAAGCACTTCCCTTACTTTACTT
GTTTTTACAGATGGAGTAACTCGTAGAAGCAGCCAGCAGTTGTCGTGGTCGTGAGTGTCG
TGCTGCCTGCAGTGCTGCACTGCATCTGGATCTCCATGTTGCCATCCATGTCCTCCTCTC
ATCCTGCTGCTGCTTTGCTGTTTTTTCCTGCTCCATGTATCTGTCTCTGTCCCTTTCTTC
GTCTTGCCATCCATTTCATGCCCTCGGTTTCGATCTCATCCTAAGTAAATGGTGGCCCAT
TGTTAGAGACCCACTTGTTTAAGCTCCAATACAAATCACGAGTATATAGGTGGGCTGGAA
GGAACAACAACTAACAGGAGCAAGATTTAGAAGATTCTGAATGAATCAGTGAGTAAGAGG
ATACATTGGTTGGTAGGAAGAAGAAGAGAGGGAAGGAGAGATCGACAAGGAGGCAAGCCC
GCCTCCAGGTCGCCGTGCCGCCCTTTGGACAATGATCTGGTCTCTTGGGCTTGCTTGGAC
TTCTTGGAAAGTAGCTGATTCAGCCCATATTGCAGCCCACATGGCTCCTAACACCCATGC
CTTGCATGATCAAGAGTAAGAGTAATGGTAGTAGTACATTATCTAAAAAAAAAAAGAGTA
ATGGTAGTAGTAGCAAATTAACTGTACCTATCTCTGTCTGAGCAGATCTATCGAGCTGCC
TTGCCTGGAATTTTTTTTAGAAATAATATTATTTTAATGGAAAATTGCAAAAGTAGTAGC
TGATTAGCTAAAATTGCAAGTTTGATACCCTGTCGAACAACCACAGTTCGACAGGTACCT
GTCGAACTACAGTTGTTCGACAGGGTTGTGGTTCACTTAAAAAAACAGAAAAGGACAAGA
AAGAGCATGGCAGGGGGCCTATCGAACATCCAAAGTTCGATAGGTCTGCATGCACAGTGG
TGTACAGTGCTCATAGTGATTGATCTTCTTTTTTTCTATCATTTTTTATCCCCTGTCGAA
CAGGGGCAGTTCGATAGGGTATTTTTTATACCCTGTCGAACAATCGCAATTCGACAGGTA
CCCTATCGAATTGTGGTTGTTCGATATGTACCCCTGTCGAACTATGGATGTTCGACAGGG
CATTAAACTTGTAATTTTAACCGATCAGCTTCTACTTTTGCAATTTTCCATTAAAATAAT
ATTATTTTTAAAAAAAATTCCCTTGCCTGCAACCATACATGAGACCATGACCATCGTCCA
TCCCTCCATCATCTGAACGCCAAACTGAACTGAACAAGAGATTTTCTTCTCCTTTTTTTT
TTTTTTGTGAAACGATACTTAGTAGTAAGAGAACTGAATTTAACAAGGAGAAATGGCAAA
TGCAGAAACGATCTTTGATCAGGGATGCTTCCAATCGACGAGATGAGAATATAGGCCAGA
GTACATGCCATGCCATGTTGCTGTCATATCGATCATATCAGAATTTTATTAGTTTTGCTC
TTCTGAATCTATTCCATTCCACTACACACCACATATACACATCTGCCCTCCATCGACATG
AACGGTCTGCCACTACCTATAGCCAAATATATATATGCGGAGAACCGGCTGGCCTGCCTT
TGCATCGTGATCGAGATCGAGATTGAGATCGAACAGTGATGCTTCTTTTTTTCTTTTTGG
ACATGATGAGGCCATCAGAACAATATCCCAATGAGAAGAAAAGCACAAGATTAAACGGTA
TGTTCACAGCATATCCGGTGCTTCTTCTTCAGCTGCTGCCTCCAAACCAAAAAAAGATCC
ATCCAATGATTTGTCACACGCTCTCACAGCTAGGCTCATGTTCATCTGTGGTTTTCTTTT
CTTCTTTTCGGACGACACATCGGTTTCGGATGGGACTTGCATCTGAATCCTCCAATCTTT
ACATCAGCATCACCTTGCTTTTTCAAACAATTCCTTTTGATCTACATAAAGAGATTGATG
TATACATATGGTGCTTTCCTCTGGAAAATATACGGAAACATATGATTGCTGTATTGCATT
TCATCGCAATGTATCTTGAGGAAATCTGAATCCTGAGCAATAAGCTAGCAGATTTTCAGT
TGCTACCCTGATATGTTTTCTCTGAGATCTCGATCACTAGTTATTAGTGAGGACAAGAGC
TTTGTTCAGAGAAAGAACTTGCAGTTTCAGATAGCGGGTGGCTGTCACAACTTTTCAAAC
AGTAACAAAAAGAAGAAAGGGGTGAAATGGAAATGAACTTTGCAGTTAGGTAGCCATAGC
TTTAATATTGCCAGTATTTGGCAGTGGAGAGTTGAGACACAGCAGGCACTTCTCCTTTGG
AACATCTACCCGTTCTTCTGTTGCATTTGCACCTGATCCAAATTAGGGGTGAAAAAAGCT
TATGGCTAAGATTGGCTCAAACTCGTAATCATAATGAACCGTGTCGCGACCATTTTTTAG
TAAGTTAATTTAACGAGCCAGCTCATGATCGAGCTACTCATTAGTACAAAAGTCACTATA
TATTTTCATATTTAGTGCTTCTTAAGTTGTGAGTACTTACACTACACAATGACCCACGTT
CACCGTCCGTCCATTGTGTAGACAAAAGTCATGTTTGGCAACTAAGAAAGTATCGGCAAA
GCCTGTGCCAACAGAATTTTCAGCAGTCGGTGTTGCAGCCCTTTTATATGTTTGCCTACA
CATAATTTGTTCCAAAATTTAGTCTTTTTTCCAACTGACTTTTGTTAGCAAAAGTGGACC
ATGGTGTAGTGTTAGTCCTTTAATTTACTAGCAAACTAACTATTTGTATTTAGTGAATAT
TTTACTAGTTATTGCTTATATTATACTAACATATGATAAATTGGTAAATATTGAAATTTT
AAAGTTGATATAAATAAGATTGAACTTACTAACGAGCTTAACAAGCCAACTCGTAAGCTA
AGCCGAGCCACGCTTTTAGCTCGTTAGGGTTAATTAATAAGCCGAGCTGGCTAGTCATGA
TACTACTAATAACGAGCCGAGCCAGGTCATTATCCCCTCATCTAAATTAACAACACCCAC
CAATGCATATGCTTCTCACAATGAAAAGCTAGCACATTGAGCATGGAAAGATAGCGTAAG
CTTGAACTGAATCTCTTCGATCTCCTACCTTTCACCGCGCGCTAAATTAACCTGTGTACT
TCATTTCACTGTGCTCAATCAACTTCGACAATTGTCAAGAGCTAGCCGGGCAAGCTTCAA
ATTAATCTTAATTTTTTTTAGACAATGTAAGAGCTCTAAACTTCATGAACTGAATGAGAT
TGAGTAAGGCACGATCAATGTCCTCGATCAAGTCACATAAACAACAGAAGATGCTTACAG
TACAGACACCACGGCACGGCTAGCTTGATCGTCACCGAAGAAAAGATCCACCCAATGATT
TGTCACAGCATAAGAATCCTTCAATCTTTCCATCAGCATCGTCGTAATAGTTAGCTTTTT
CAAACCATTCCTTTTGACTAGGGTATCTACCCGTATTCTCTCTTTTTTCTACATAAATGA
TTAATGATGTATGCATATGTAAGCACTGCACGTGATTTTTCCTGAAACAATCAAGGGATA
GAAAAGAAAAACATGTGATACAAATCTCCTCATTCCATTGCATTTCATGGCATTCTATCT
TCAGATAAATCTGAACACTGAGCAACAAGGTGACTTTCAGTTACTTGATTCTTACTCTCT
TGCAGATTATATATGTCATACTGAGATTACTCGTCAATGGATTGCTGCTTTGATTTTGTT
TATGGACAAGGGATTTTGAAGAGAGGAAAAATTCAGTTGTAAGTGAGGACTGAGGATCAA
TATGCCATCAGTGAGAGCCTCTCACTCGTTGAGAGAAAGCAATTGCAGTTTCAGCAAAAG
AGCTAGTACTGCTTTTGCACAATGCAAATGAACTATATATGGGGTACAAAGCATCCTATT
TATCTTTGCAAGGCGAATGGCTGTCACAACGTTGCAGACAGACAGCATATAAAGAAAAGG
GGGTCGAAATGGAAATGGAGTTTGCAGTTAGCTATCTAGAGCTTTATTAATATTGGCAGT
ATATCCTTGAGAAGTGGAATGTTCTGCAGGGTTGGTTAGCATTTTGCAGGCAAATTATGA
TATTCATCAGAGATATTTTTCATATTTTTGCATGCTAACAGAAAGAAAGGAAATGTAGCA
TAGTGATGGATGCATTCAGAACATTCTTTAACAGTGTTGGTTCTAAAGCTGTTTTGTGCA
TGAGCATGTCCTGAATAATATCCTCAAAACCAGAAGATGATGATGTGTAAAGCATGCAGC
AGAATATTGGTGAAGCTTTCTACTCCATCGGTTCGAAAATATAAACCATTTTGAAGAAAT
GTGACACATTATATACTATGAATCTGGATACGGAGCCTGTCCAGATTCGTAGTAGAGGAT
ATGTCAAAAACGGAGGGAGTATCTAGCAGGGACATCACATTCGATCGACAACACTGTCAA
GAATCAAATTCTGTCCGTTGGATTTGCGTATAAATAGGCATCGGAAACAAGTGCAGATAG
CAATCACCAATCAGCACAACAACTAACTACACCAGTGGCCACTCACCTGCACTCCTGCAG
TAGTCTTCAGATCGAGAATGGATAATTCTTCAGATTCTCAGAGGTATTAGCCAATGTTCT
AACTACATTCTGATTATATATATATATATATATATGAAGAAAAGAAAGAAAGAAAGAAAG
AAAGAAATTGATTAAGTTAAATAAAAAATATGAATAGGAGGAAGAGGTGCGCGGCGTGCT
ATAGGGAGTTCAACAAGAAGGAGCACCTGGTGGAGCACATGCGGACGTCGCTGCATTCGG
CGCACGACCCTCGCTGCGGCGTCTGCGGCAAGCACTGCCGCTCCCTCGACGCCCTCCGCG
ACCACCTCACCGGCGCCCTCCCCAAGCCGGAGTGCGCCGCCGCCTTCGCCTCCCGCGGCT
GCCCCCTCTGCCTCCACGTAGTCCTCCCGCCCACCGCCGCCGCCCACTCCTGCCCCGCGG
CCGCGCCACCGCTCGGCGGCGTCCTCGCCCTGGGGTGCAAGATGGTGGGCGCCGGCAGCG
ACGGGTCCCTGGACGTGTGCGCCCGCGTGTGCGTGGTGGACGAGCAGGAGCGCGTGGTGT
TGGACACCTTCGTCAAGCCGCACATCCCCGTCACGCACTACCGCTACGACACCACCGGCA
TCCGCCCCGAGCACCTGCGCGACGCCATGACGCCCAAGCAGGCGGCGCGCCGGGTGCAGG
AGCTGCTG
>Osr17_ref
TGTTAGATGGATCTCCCTCCCCTTGAGCCCAACGGCTCAAGGGGGCCTTGACCCGCGCCC
TGATCGGGGGCGCCCAGCCCAATGGCTGGTGGGCCCCCGTCACACTGTGCCATATAAAGA
GGGGTGGAGGACGGGACGGCATAACGACACAAGGAACGAGGTTCGTCGCCGCCGCCACTC
CACCCCATAAACCCTAACCGATCGAGGGGGCGCAGCCAGTGACGGGAAGTCCACCGCCGC
GCCACGCCTCGTCGTCGACACCGTCGCTGCTGCAACCGCATCACCGCCATCGGAACCGAG
CACATCGTCGCCGCCGTCCACGTCAAGCCCGCGACGACAACGACGATGGCCGGCCGGACT
TCCTCTTCCTCAACAACGACTGGTCACAACCCTAAATCCTCTCACTCCCTCTTTGTTCAT
TCATCTATTGTTGTTCATCCATTGCAAATAGAACCACCCGACTAGATCTAAACCTAGGTG
ATCCAATAGACAACCCTATCAATGGTATCAGAGCCATCCTAGCGTTTAGTTTGGTTCGGG
GATAGACATCCACAGAGAAGAAAGAAATCCAAAGAGAAAAGCAAACGATCCAACGGATCA
AAAAGATCGAAACCCTAACCCTAATCTTACCTCGTCGCCGGCCGTCGATGACGCCGGCCA
CGGAGGGGGGGAGGGGCAAAGAGGCACCGCCGAGGAGCCACTCGACGGCCGCGCGCGCAC
CCGCGGGTGCACGCGCGCGCCGGCGAGGGGGCCCGCGGCGGCGCCGCCATCTCCGTTTTT
CGGCCGCCGCTCTCTCTCACACGGTGGGGGCTAGAGACGGTGGAGGGAGCGGAGAAGAGA
AAAGGAAGAGGGCGCAAGGGCCGCTGGCAGCGGCGACGCCGCTCCGCTCGGCCGCTCCGC
CCGGCGGCGCGCTAGAGAAAAAGTGGGCGAGCGGCAGCGCGAGGTCGCCGGCCATGGCGC
GGCGGCGCAAGGGTCGCCGGCGTAGATGACGCCACTCGGCGCGGCCGCACCCGCCCGCAA
GAGAGAAGAGGCTAGGGTTTCGGCCGGCCGGCGGCTGGGGTCGGGTTTTTGTCCCTCCGA
TCTTAGCGCCCGGCCGTCCGATCGAAACCCTAGCGATCGGACGGCCGACGGCGGCCGGGC
CGAAAGCGGCCCAAGTGGGGAGCGCGCGGCGGCGGCTTTCCCGGCCCAGGCCCAGGTTGC
GGCCTGGGGGAGGGGAGGGGGCGCTCGCCCGTGCGCAAGGTGGCCATGGACCGACCGGCA
AAGGCCGGAAAAGTTCAATTTAGGTCCCTCGGGGCCGAAAGAAAAAGAAAAGAAGAGTTT
AATAATAGGTCCTCTCAGAAGCTTTTTCAATTATGTATAATTATTGTGATTATTTCTAAG
CAATTTGAACCAACGTGAAAATTGTTTAGAGAATAGATAAATGTGAGAAATGCTTCTGAA
CATGTATTTTGTATATTTTCATGCAAATTACAATAGAATTTTGAATTGTTTTTGCATGTT
TTACCTCTGTTTAAATTTGAACCAACGGGAGAATTTTACAGAGAGTAAATAACAGAGTTT
TGTTATTGTTTATACGAATTGTATATAGATCTTCCGCTGCAAATAGATGAAATTGATGAA
AATTAGTGTTTCTAAAATTAAATTTCGAACCAACGGGAGATTTTAATTTTAGGAACATTA
ATTATGTGCTATGATGTTGTAATTTTTCTGACCAACGTTGATAATTGCAATGTTATAGTT
ATGGCTTTATGTGTTATGTCTATTTTCTGCCCAACGGTGATGTAGACTTAATACATAATA
ATTTTAATGTTAATTTTGTTCTCACAATACATGATTATCTCAGGTGGCTACTCCTTGATG
GGTTACATTAAAGATATTCCGACCCTGAAAGGAGATAACTACGAAGAATGGAAAAGAGAA
CTCGACCTTGCCTTTATCTTGGGAGAGGTGGACTGGGTGTTGACTACCCCATGTCCTATA
GAACCTGCTGAAATTTTCAGAGGTGAAAAAGAGTCAGATGCTGAATGGCAAAAGAGAGAG
AGGGACAATGCTTCCCTCATCATGTCGTATGACATTGAGCATGCGAAATGGTCTTCAGCC
AACAAGAATTGTTTGGCTGCGGTAAAGAACACGATTGAGCCAACCATATTGGGCTCAATC
CCAGAGTATGACACTGTCTCTAAATACCTCGAAAGTATAAAGAGCCAGTTTACTGGTTCT
TCAAAGTTTTATGCGACACAGCTGATAAAGCAGCTTTTTACAGAGAGGTACCATGGAGGT
GGTGTAAAAGACCACATTCTTAGGATGAGCAACATGGCTTCCAAATTGAAGCAAAAAGAT
TTGGGCATCTCAGATGACTTTCTGGTCCATCTGGTTTTGTCCTCATTGCCAAAGAACTTT
GACAACCTTGTTGTCAACTACAAAATAAGTACAGAGAATTGGAATATTGAAGAGCTCATC
TCTAATTGTGTGCAAGAGGAGGAAAGACACAAAGAGACCAATGGTGACTCCATTAACCTT
GTCAAAGATAACAAGGAAAAGAGCCACAGGTCACCCTCCTCAAAAGAAAAACAGCCTCAG
CATCTGCCTCAGAAACAACAGTTTACAGTTGAGACAAGATCAGTGTCTACACTGCAAGAA
GACAAGACATTCCAAGAAAGATCATCCTGACTTCCTGACAGTGATCATGGCAAAGAAAGG
TGAGAACATTATTACATTTGTAAAGAATCTCATTATGATTGGTTATTCTAGATCCACATG
GTGGATTTATTCTGGAGCAACTATTCATGTGTGTAATTGTTTAAAGGGATTCCGTTCAAT
GAGGACTACGCAAAGAAGTGAAAGATCCATTAGAGTTGCTAATGGAGTTGAAGCAAAAGT
TGAAGCTGTTGGAGATTTTCGCCTAGAACTCGCGAATGGCTTCACACTTTTACTTCCAGA
TGTTTTTATGTCCATTCTTTGCAAAGAAACTTGATAATAAGTGTATCCAAATTGGATTCT
GATAGATATGAAATGGCAAATGTGAACTATGGTATAATAATGAATGTATTGGTCTTGTGT
TGCAAGATCAGCTTTATTTGTTATCTCTTTCTGAGAATGTGAATGTTGTGTCCTCGTTGA
CAAAAGAAAAGAAAAGCGAACTTCTGATGTCTCATCGAAATTATGGCACTGTTGTTTATG
CCATATTTCGAGGGGGAGAATTGAGAGACTGGTTAAGAATGTAGTTCTTCCTCCATTGGA
GTTCTCAGTTTTAGAACGATGCATACAATGTATAGAATGCATCGGTGCCCAAAACACCGT
ATGAGCTATGAATCCTCCGTGTGTGGGGAAGTCCTGCAAAGGATAAAGTATTTAACCCAA
AACAGTAAGCTGCCATTTTATTGGTTATTCTGAAAGATCAAAGGGTCATCGTTTCTACTG
TCTAAACAGTTATACAAAGTTTGTAGAAACGAGACACGCCGTCTTCTTGGAAGACGAAAT
GATTAGGGGGAGCTCGGTAATTTGAGAAATTGATCTTGAGGAGAGGCGGGTGTCTGTACC
CGCTCCGTCGACTCAGGAACCTTTCTTCTCTCTACCTGCTAATGTTGTGCCAGCAATGCA
TGCCGTTGCGGTACCAACACCTGTTGTTATCTCTCCTGTGGCAACAATGAATGAAAGTGA
GGAATCTGTTCTACAGGATTCAACAGAAATTATTGCCACATCAGAGGAGGAGCTGCAACA
GCCTCAAACAGATAATGTGCCAGAATAGGAGGCCCCTAGAAGGCCTGAAAGAGTCGCATA
TGGAGGATGATCCCATCTCATATGAAGAGGCCATGAGAAGCCATGAAAGATGAAATGAAA
TCAATGAAATTAAATGATGTCTGGGATTTAGAAGAAATTCCTAAAGGAGCCAAAACAGTA
GGCTGTAAATGGGTCTACAAAACCAAATATGACTCCAGAGGGAATATAGAAAAGTTTAAA
GTGCGACTTGTGGCAAAAGTTTTCACGCAAAGAGAAGGCATTGATTACAATGAGACTTTT
CTCCAGTCTCTTGTAAAGATTCCTTTATGATTATAATGGCACTAGTGGCACATTATGATT
TGGAATTACATCAGATGGATGTAAAAATGGAATTTCTAAATGGTGATTTGAAGAAAAAAA
GTATACATGGCACAACCGAAAGGTTTCGTCATGAAATGAAACGAAAATATGGGATGCCGT
ATAAAGAGATCCATTTATGGGTTAAAGCAAAGCTTCGAGACAATGCTACTTGAAGTTTGA
TGGAACAATAAAGAAATTTGGGTTTTCAAGAGAATGTAGAGGACAACTGTATTGATTCAA
AGTTAAGAATGGGAGACTCATTTTCCTAATTCTGTATGTAGATGACGTTCTACTGGCTAG
TAGTGATGTCAATCTACTGCAGGAAATAAAGAAATTCTTGTCCTCAAACTTTGACATGAA
AGACCTCGGTGAGGCTTCATATGTTTTGGGCATAGAGATTCACCGAAATAGAACAAAGTA
TGCATTGGGATTTTCTCAAAAGGCATATATATAGAAAAGGTGTTGAAGAAATTCAATATG
TACATATGCAGTGCTACACCTGCTCCTATAGTCAAAGGCGAAAAGTATGGGGCATCACAA
TGTCCTAGAAATCAGTATGAGCTCAATGAAATGAAAATAAAGCCATATGCGTCAACTGTA
GGAAGCCTACAGTACGCTCAAGTGTGCACACGACCTGACTTGGCATTTGTTACCGGGTTA
TTTGGCAGATTGCAAAGTAATCCAGGCCTAGAGCACTGGAATTAGTAAAGATTATTTGCA
AAGAACAAAAGCCTCATGCTGTCTTACAGAAAATCAGAATCGCTCCACATAGTGGGGTAT
TCGAATTCTGACTTTGCAAAAGATAATACAAAGTTAACATCGGGGGATACATGTTTACCC
TGGCAGTAGGAGCTATTTCATGGAAAAGCTCAAAACATACTACCACTGCAGGGTCTACCA
TGTATGCCGAGTTTATAGCATGCCATGAGGCTACGGGGCAGGTGAACTGGCTAATGAAGT
TCATACCCGGTTTTAAAGGTGGTTGATAGTATTGAGAAACCACTAAAGTTATACTGCGAT
AAAGAACCCACAGTAATGTACTCTCACAACAATTAGTCAAGTGGTGCTGCCAAACACATT
GACATAAAGTACTATGTTGTGAAAGACAAAGTCCGGGATCAAACAATCAGTCTCGAGCAC
ATAAGAACAGAAAGGATGCTCGCGGATCCGCTCATGAAAGGCCTACCTCCCAACATGTTC
AAGGAACATGTAGCATGCATGGGTTTTAAGGGAAGCCTTATGAATCCTGGACTATAGGGC
CCAAAAGTTAAAGTATCTGTTTCTGAATAGAGATGTGTATAGTGGCTGTCGAATCCATCG
GTAATTAACCGTGACGATGAAACATGCTCTATATGTAAATCTGTGATGGAATAGAAAAAG
CTAAAGGAAATAGTGAGATCAAGGGGGAGAATGTTAGATGGATCTCCCTCCCCTTGAGCC
CAACGGCTCAAGGGGGCCTTGACCCGCGCCCTGATCGGGGGCGCCCAGCCCAATGGCTGG
TGGGCCCCCGTCACACTGTGCCATATAAAGAGGGGTGGAGGACGGGACGGCATAACGACA
CAAGGAACGAGGTTCGTCGCCGCCGCCACTCCACCCCATAAACCCTAACCGATCGAGGGG
GCGCAGCCAGTGACGGGAAGTCCACCGCCGCGCCACGCCTCGTCGTCGACACCGTCGCTG
CTGCAACCGCATCACCGCCATCGGAACCGAGCACATCGTCGCCGCCGTCCACGTCAAGCC
CGCGACGACAACGACGATGGCCGGCCGGACTTCCTCTTCCTCAACAACGACTGGTCACAA
CCCTAAATCCTCTCACTCCCTCTTTGTTCATTCATCTATTGTTGTTCATCCATTGCAAAT
AGAACCACCCGACTAGA
>Osr18_ref_Ac068654_23423-25036
TAACTTATCCAAGTTAATATTGAACCTGAAATTCTGAAACTGTTGCACAGGAAGAGATTT
AGTAAAGCCATCTACCTCTTGATCCCCTAAGGAGATAAACCTGATCTCTAATTGCTTACT
TGCAACTCTTTCTCTGACAAAATGATAATCTACCTCTATATGCTTAGTACGAGCATGAAA
CACAGGATTTACTAACAAGTATGTAGCTCCCATATTATCACACCATAATCTTGCACATGG
AGGTGAATCAATACCAATTTCCTTCAACAAAGTCTATATCCACATTACCTCTGCCGTTGC
ATTAGCAACAGCTTTATATTCTGCTTCTGTACTGGACCTGGAGACTGTAGCTTGCTTTGT
AGCACTCCAGGATACCAGATTTGATCCCAAGTAAACAACAAAGCCTCCAGTAGACCTCCT
ATCATCAACAGATCCAGCCCAATCTTCATCTGAAAAAGCACTTACAAGAGAAGAAGAAGA
CATGTTAATTCTTAACCCAAGATTAACAATAGACGTCACATATCTTAAAATCCTCTTTAC
TGCCATCGTGTGTTGCACTGTTGGACAATGCAAAAACGGACAAACCTTATTGACTGCAAA
AGGTAAATCTGGCCTGGTCAAGGTCAAATACTGAAGAGCTCCAACTATACTTCTGTACTT
TGTTGCATCATTTATTCCTAATTCAGAACCATTATAAGCTGAGAGTTTCTCTATAGTAGA
GTGAGGAGTAGAAACAGGTTTACAAGCAATCATTCCTGCCCTTTTCAACAGATCTGAAGC
ATACTTTTCTTGTGTCAATAACATACCATCACTAACCTTTTCAATGCCAAGAAAGTAATG
CAAATCTCCCAAATCCTTAAGGGCAAAATCCTTCTTCAAATCACTTAACAAAGCATCTGT
TGCCTTCTGTGTGGAGCTTGCCACAATGATATCATCAACATATATTAAAACAAACATATT
AACTCCTCCTTTACTTTGGAAGAACAATGAAATATCAGCTTTTGATGCTTTAAAACCAAG
ATCACATAATTTGCTGCTAAGCCTAGCATACCACACCCTAGGAGCTTGCTTTAGCCCATA
TAAAGCCTTATCAAGCTTACAAATATGATTGGGTTTACTCTTATCTTCATAACCTCGAGG
TTGTTTCATATAGACTTCTTCCTCTAACAAGCCATGAAGAAAAGCATTCTGAACATCAAG
TTGACGAAGTGACCAACCTCTAGAGACAACAATAGATAAAATGGTTCTAATTGTAGCTGG
CTTAACAACAGGACTAAAGGTGTCCTCATAGTCTATACCATATCTTTGTTTAAATCTCTT
TGCTACTAGACGAGCCTTGTATCGATCTAAAGTTCCATCAGACTTGTGTTTAATCTTATA
AACCCATTTGCAATCTATAACATTTTTTTCCTTACTTGGTGGAACTAAGTGCCATGTCCT
ATTATTCAGCAAAGTACTATATTCTAGATCCATAGCATTTTTCCAGTTTTGATTACAGAG
AGCTTCATCTAGGTTTTGTGGTTTACCACTAGCAGCAAGTAAATTATACCTGACTGTTCC
ATCAGTGTAGACCTTCTCCTTTCTAATGCCTCTCTATAGACATGTCAGGGGACG
>Osr19_ref
TGTGGAGAGAACTCCTTCAGCGAGGAGTTTACGTGTTAATTACTTGCCACAAAACCGGGC
TTAACAGAATACAGGTATATATAGCTCGGATAGAGTTGTTGTGCATCTACTAAAACATAG
GAAACTTATCTTATCTATCTAAACATCCCAACAACTCTTATCCTTCGCTATTTGTTACAT
TATCATATGTGAGAAATATCTAACACTCCCCCTCAATCTGAACCTGTAAGGTTTAGATTG
TTTCTAAACATCTCTAACTGTCTGACTGACAGTGTCTTGGTGAAGCCATCAGCAACTTGA
TCTTTGGTAGATATATATTCCACTTGTAAAAGTTTTCTTGCAACCCGCTCACGAACAAAG
TGATAATCTACCTCGATATGCTTGGTGCGAGCATGAAAAACAGGATTAGCTGTCATATAC
TTTGCACCAATATTATCACACCATACCTTAGCAATTTTGGGTACCTGAATTCCCAGTTCA
TGAAGTAAGGTTTGTATCCACATAATCTCTGCAGTAGCATTAGCCAAAGCCTTATATTCT
GCTTCTGTACTAGATCTGGATACAGTAGCCTGCTTACGTGCACTCCATGACACAAGATTA
GGCCCTATAAAAACAGCAAAACCCCCAGTAGAACGCCGATCATCCAAACATCCTGCCCAA
TCTGCATCAGAGAAAGCACTTACAAGAAGAGAATTAGACTTGCTAATTTTTAGCCCAAGC
TTAACTGTATGTTTCAAATATCTCAAAATCCTCTTAGCCGCCACCCAATGCTTAGTGGTT
GCTGCATGCAAATACTGGCACACCTTATTTACTGAAAATGATAAATCTGGTCTAGTCAGA
GTCAAATACTGCAATGCTCCAACCAGACTTCTGTACCTGGTACTGTCTTCTGGTCCAAGA
GGATTACCTTCATGAGCACTTAATTTTTCTGAAATAGACAAAGGAGTATTGACTGCTTTA
CAGTCACTCATATTCACTCTCTTTAACACATCCATAGCATATTTCTCTTGTGTCAAAACT
ATGCCATCATTTACTTCTTTCACTTCAATGCCTAGGAAGTAATGCAGTCTTCCTAGATCC
TTGAGTGCAAATTCTTGATTAAGATTCTTAAGCAAAGCATTAGTGGCAACAATAGATGAG
CTGGCTACTATAATGTCATCCACATATACCAACATAAATATAGTAACATCTCCCTTACTG
TAAAAGAACAAAGATGTATCTGACTTAGATGATTTAAAACCTAACTCATGCAGCTTAGTA
CTTAACCTGGAATACCATGCCCTGGGAGCCTGCTTTAAACCATATAAGGCCTTATCTAGT
TTGCACACATAGCCATCTTTCTGTTCATAACCTGGTGGCTGCCTCATAAAGACATCTTCC
TCTAGAACCCCATGAAGAAAGGCATTCTGTACATCTAGCTGACGAAGGGTCCAACCTCTA
GAGATTGCTATGGACAAAATAGTTCTGATAGTAGCAGCCTTAACTACAGGACGGAAGGTG
TCCTCATAATCTATACCATATCTCTGTTTGAACCCCTTTGCCACAAGTCTAGCCTTATAT
CGATCTAGACTGCCATCGGCCTTTCGTTTGACCTTATAGACCCACTTACAATCTATTATA
TTCTGCCCTTTCTTAGAAGGAACTCGGTGCCAGGTTTTGTTTTTCATAAGAGCCTGATAT
TCACTATCCATTGCTTCTTTCCAATTTTTATCACCTAAAGCCTCATGCAAAGTTTGTGGT
TCTCCAGAAGATGTAAAACAACTGTATCTAACTGTCCCATCAGTGTATATTTTCTCTTTT
CTAATACCACTTTGTAACCTTGTTTTAGGTCGCATTACCTCAGATAGCTGTGCAGACTCA
GACGGCGCAGATGATCCTGGCTGATGTGACTGCTGCGCACCACCTGACGAAGACGCGACA
GCACGGGCAGGCGATGGAGGAGCAGCAGTAGGCGATGCAGCAGGCGACGTGGCGCGCGCT
GGTTGGATGCCCGAGTGCTGCTGCTCCGACTCCCCTTGCGTCGCAGATCCGGAGGCCTGC
CGCTGCAGCTGCGCCTAGACCGACGCTGAATCTGAGGCGGATTCTCCCGCCAAGTCGCCA
TTTGCTCCATGTACCCGGCCAAATGCCCCCGGTATATCTGAATTCACATTTCTGGGAGAT
TCTGCACATGAAATATCAGTAGCATTTGGCATAGAGATATTAAACAGATGATCATGATGT
TCCTCTCCCCCTTGATCAGATGTTTTCTCATTGATTAGAGTAGGAGGAAGCAAAGAAATT
TCAGCTCGAAGCCGGGCGCCAGCATTTGGATGAAGATTAGCAAAGGGAAACACTTGTTCA
TCAAAGGTGACATCACGAGATACATATACCCTGCCGGTAGAAACATCTAGACATTTGAAC
CCTTTGTGGATATTGCTAAAGCCAAGAAACACACATTGCTTTGAACGAAATTGAAGCTTA
TGAGTATTGTAGGGGCGCAAATTTGGCCAACATGCACAGCCAAATGTTCTTAGAGATTTA
TAATATGGTGTTTGCTTAAACAACCGTTCAAGGGGTGTATCAAATTTTATGACCTTACTA
GGAAGGCGATTAATGAGATAAGTAGCAGCTAAAAAGGCTTCATCCCAGAATTTCAAAGGC
ATGGAGGCATGAGCTAAAAGAGATAGACCAACTTCTACTATGTGGCGATGTTTGCGCTCT
ACAGCTCCATTTTGTTGATGTGTGTGAGGGCAAGAGACATGATGGGAGATCCCTATTTCA
TTAAAGAAAGTGTGCAGCTTAAGATATTCGCCTCCCCAATCAGTTTGCATCGAAAGAATT
TTGCGATCAAATTGCCTTTCAACAAGTTTCTGAAATTCATGAAACTTCTGAAACTAACAT
AGTATTTCTTTGCACCTACAGACTCAGAGGCAGGCCCCCACACATCGGAATGAATAAGTT
CCAAAGGATTATTTGACACACTAGTTGATCTAGGAAAAGGTAATTGATGACACTTTGCTT
GTTGACAAGCATCACACACAGACTCATTGACAGAATTACTAAGACAAGGCAATTTATTTT
GACTGAGAATTCTAAGAACAATTGGCTTGGAGGGATGACCAAGACGCCCATGCCACCTCT
CAAAAGATGGCGTCGCAACGAAGGCCTGTCTCAAAGACAATCTGGCTGGAAGTGGGTACA
GGCCTCGTCGACAGGGACCTTCAAGAATTGTCCTCCTCGTGGCCTTGTCCTTAATCAAAA
AATATTTGCCATGAATTTCAAGAAAAGCATAATTATCTGCAACAAGTTTATGAACAGATA
CTAGATTTTTCGCCGCTTCAGGAACATGTAAAACATTTTTAAGATGCAAGGGGCGACTAG
GAGTAGGAACAATAGCATGACCAACATGTTTAATACTCATACCTTCGCCACTTGCAGTGT
GAATTTGATCTGTTCCCTTGTATCTCTCCTTGGTTGTCAATTTGTCTAGCTGCCCGGTAA
TGTGATCCGTCGCCCCAGTGTCAACATACCAGTTGGTATCAACACCGTAGGCGTATGTTG
CAGCACCGCCAAGCTTCTCATCAGGAACATATGAGTCATCATAACGATGCCAGCAGTCGC
TTGCAACATGCCCTCGCTTGTGACACACTTGGCACACGGGGCGAGTATCATTGCCTCGCC
CGCGTCCCTGACTTGCGCCGCTAGGGGCGCCGCGGCCGCGACCGCCACGACCGAAGCCGC
CGCGTCTGCCACCTCTGTTTCCAGTGCTGCTGCCGCGTCCACCACGACCACCACCTCGGT
TTGCCGCATTTGCCGAAGTGGTGAGATAAGCTTGCCGAATCCGAATCCTGTTTTCATAAC
TCAAGAGCTGTGAATAAACATGAGAAATTGAAACTGGAGCAATCCTTGCCGTGGCCATCA
GTCCTTCAACCGCGGCGTCGAATTCTGAATCCAGCCCGTTGATGATGTACGCCACCAGCT
CCTCCTCATCCAGCGGCTTCCCTGTAGCCGCCATCTCGTCGGCGAGGGACCTCATCTTCG
CAATATATTCGCTGATAGACATAGGTCCCTTCTGTGTGGTGGTTAAGGCGAGGAGTACAT
TGATTGTACCCGCCTTCGACTTGCACGAGAACATGTCATCAATCATGTTCCATGCCTGGG
CCGCCGTCCTAGCGCCGGCCACTTGTTGCAGCACCTCCCTTGATAGAGAGGAGAAGATGA
ATCCGAGCACTTGCTGGTCCTGAACAAACCATGTCTTGTACTCAGGGTTGGGGATGACAA
TCTTGGTCTTCTTGTCCTTGTCGCCGTCTTCTTTTTCAATTTCAGCCGCCGGAGCTGCGG
TCGTGCTGACGATGTGCTCCTCCAGCTGCGCACCTCGCAAGGTGGTGAGGATCTGTGCAG
CCCAGAGAGGATGATTCTGTTTGGTTAGCTTCTCCGAGATTTGGAGGCCAAACAGAGGGT
TGGAGATTGCCGCCGCCATAGAAAAGCTCGCCATGTCACTGGGAGAAAGTTTGCACGACA
GAACTAATCTAATCTAGCGGGAGGCTCTGATACCATGTGGAGAGAACTCCTTCAGCGAGG
AGTTTACGTGTTAATTACTTGCCACAAAACCGGGCTTAACAGAATACAGGTATATATAGC
TCGGATAGAGTTGTTGTGCATCTACTAAAACATAGGAAACTTATCTTATCTATCTAAACA
TCCCAACAACTCTTATCCTTCGCTATT
>Osr20_ref
TGTTAGCAAAAGGAACACATGTTTTGGGGCTAGTTTAATCTCTATTCTCCACTCAATCAA
CTATGGCTCGTTGGATACATATATATATAGGCTAGTGGCTTACACCATAAGGTATAGGCT
AGTGGCTTACATCCTAAGAAACTAGGAGTGGCTTACATCCTAAGGAAAACTAGGAGTGGC
TTACATCCTAAGGAAAACTACTAGTGGCTTACATCCTAAGGCAGCCAACTATTATTCCAA
AAAAAGATGTTAAAAGCATATAGTAAAAACAAGACTTAATCTGTCATTCTCCTTCTAAGT
CTTGTGTGGCGCCTTTTGGGGAATTTGAACCATTCCAATCCTGGCGCGAAACTCCTGGAA
CTTGACCCGCCCGAGGGACTTGGTGAGAAGATCGACGAGCTGATCCTGGGTGTTAATGTA
GCTGGCCTTGATGCTCCTCTCCTCCAAGCAGCTCCGAATGAAATGATACTTGATGCGGAT
GTGCTTGCTGCGCTCATGGAAGACGGGATTCTTTGCCAAGGCCAAAGCAGACTTGCTGTC
CACCCTGAGCTCCACTGCTTCAGCGTCTCTTCCCAAGAGATCTCCCAGCAGCCGAACCAA
CCAGAGAGCTTGAGTTGAGGCGGTTGTGGTAGCGATGTACTCCGCCTCGCAACTGGACAG
GGCCACCACTTGTTGCTTGACCGACTGCCAGCTGATCAGGCACTTGCTGAGGAAGAACAG
CATGCCACTGGTGCTCTTGCTCGTGTCGCTGTCGCCGGCGAGGTCACTGTCGCTGTACCC
AATGAAGTGCTGCGCACCGGGACACCTCGGGTAGTGCAAGCCGTAGTTGGTGGTGCCCTC
GACGTAACGGAGGATCCTCTTGACAGCCTGCTGGTGCTCTGTCGTTGGTCGCTGCATGAA
CCGGCTAACAGCCAACAGCGAATGCCAAATCTGGCCGCATGTGGACAAGGTAGCGAAGGT
TGCCCACAATACGTTGGTACGGCGTGGCGTCAACCTCCTCAGCCGTGCTGTCGCGGCTCA
GCTTCAACCTTTCCTCCATGGGAGTGTAGGCTAGGTTGCAGCCGGTGAGCCCGCCCAACT
CGACGATGCGCTTGGCGTAGGCGGTCTGGCGAAGAGAGATGCCAGAGCTGTCCTGGTGGA
CCTCGATCCCCAGGTAGAAAGAGAGAAGGCCCAAATCGCTCATCTGGAAAGTCGCCTTCA
TCTCCTCCTTGAACGCCTCCACCTCAGCCTCCTTGGTGCCGGTGATCACCAAGTCGTCGA
CGTAGACGCCTACCAACAGGGCATTGCCGTCCTTGCCCCGCCGGTAGACAGCAGCTTCGT
GAGAGCTCTGCTGGAACCCCATTTGCTTGAGAGTGGAGTCCAGCTTGGCGTTCCAAGCTC
GGGGCGCCTGCCACAAGCCGTAGAGGGCCTTGCGCAGGCGAAGAACCTTGTTCTCCTTGC
TGGGGATGACGAATCCTGGCGGCTGGTGGGCGTAGACCTCCTTCTTCAGGTCTCCGTTGA
GGAAGGCGGACTTGACATCCATGTGGTGCACACGCCATCCTTCCTGGGCCGCCAGCGCGA
GGAGGAGACGAACAGACTCCATTCGCGCAACGGGCGCGAAGGCGTCGTCAAAGTCGACTC
CCTCCTGCTGAACGAAGCCGCGCGCCACCAGACGCGCCTTGTGCTTGATCACCGCCCCGG
CCTCATCCTTCTTGAGCTTGTAGACCCACTTAAGGGTGATGGCGCGGTGGCCGACAGGAA
GATCTGCCAGCACCCACGTCCGGTTTCGCTCGACCGCGTCCATCTCGTGCTGCATCGCAG
TGCGCCATGCCACATCTCCATTCGCCTCTGCGAAGGAGCAGGGCTCGCCGTCCTCATGCG
CCAGGTGCAGCTCGGCCTCGAAGTCGTGCGTCGCCAGTCCAAGGACGGGCTGATCACCGA
AGATGTTGTCCACGGTGTGGTAGCGCAGAGGCTCGTCGTCGTGGTACGCATCAACACGAT
CCTCGTCGTTGGACAACGGAGTGGCGAACTCCACCGGTGGTGTGGGCGCTGGTGTAGGAG
AGCAGGGCGTAGCCGGTGATGGAGGAGTCGCTGGTGGTGTAGGTGGTGGAGGACTCGCCG
GAGCTGATGGCGAGCCGGGTGCCGAGGTGGACGAGCTCGGTGAAGATGAGCTGCTAGCTC
CCCCGGCTCCCCCAAAGTGGACGTAGTCGACGACGAAGTCTCGGAGAGTCGAAGTCGAGC
CGTCGTCCACCGCCTTGTCCCAAGCCCAACCTCGCCCTTCGTCGAACACGACGTCCCGAG
AAATGCGGACACGCTGCGTCGCAGGGTCGAGGATGCGGTAGGCCTTGACGCCCTCCGCAT
AGCCGATGAAGACTCCCGGCGAGCTCCGGTCGTCGAGCTTGCCGACGTGGTTGAGCTCCT
TGGCGAAGGCGAGACAGCCAAAGACGCGGAGGTGGCTCACCACCGGCTTGCGCCCGTGCC
AGGCCTCGTACGGCGTCTTGCCGTCAAGGGCCTTGGTGGGCAAGCGGTTGAGGAGATGGA
CGGCAGTCATCACCGCCTCCTCCCAGTAGATTGCCGGCATCCCTCTTTGCTTGAGGAGGG
CGCGGGCAGTGGCCACCACTGTCTGGTTGCGGCGCTCCACAACGCCGTTCTGCTGCGGGG
TGTATGGCGCGGAGAAGTGGCGCTGGATCCCCTCGTCGGCGCAGTACGCCGCGAACTCAG
CCGCCGTGAACTCGCCACCGTTGTTGGTGCGTAGCACCCGAAGCTTGCGGCCGCACTCCT
TCTCCGCAGCAACTTGATGGTGCTTGATGGCGTCTGCAGCAGCTGCCTTGGAGTCGTGCA
GGACCACCCACATGTAGCGGGACACGTCGTCGACGAGCAGCAGGAAGAAGCGCCGGCCTC
CAGGTGTGGCCGGAGTCACAGGGCCGCAGAGGTCACCGTGCACGAGCTCCAGCTTCTCCT
CGGCGCGGAAACTTGCTTGGCGGGGAAAGGGGAGTCGCCGCTGCTTGGTGAGGACGCAGG
TGTCGCAAAACTGCTCCACGTGCTCGACTCGCGGCATGCCCTGCACCATCTCCTTGTTGC
CGAGCTGCTTCAAGGCTCCGAAGTTGAGGTGCCCAAAGCGCTCGTGCCACCGCCATGCAT
CATCGTCGCGGCGGGCTGCAAGGCACACAGGCTGCGCTACCTGTACATGGAGAACATAGA
GGCGATTGGCGCCCCTGTTCACCTTGACGAGAAGGCGACGATGGCGATCCCAAACCCGCA
AGACCCCGTCCTCTATCTCCACGCGCGAGCCGTTCTCATCCAGTTGTCCCAAACTGATGA
TGGAGTTCCTTAGCGCGGGGATGTAGTAGACACCGGTGAGCAGCCGGTGCTCGCCGGTCT
TGGCAGTGAAGAGGATGGAGCCGACGCCCTTGATCACCACGGTGGAGGCGTCCCCAAACT
TGACGGAGCCTTGAACGCTGGAGTCAAGCTCGGAGAAGAATTCCCGCCGCCCGGTCATGT
GGTGAGTGGCACCGGTGTCGAGGCACCATCCGTCGATCTTGTCGCCGCATGATCCGTTGC
TGAGGAAGACGTGGGCCGCGGCTCGTCGAGGTGGAGGGGCGCGGTAGCGTCCGATGCGGG
AGTGAAGTGCGGCTCGATGCTTCCGTGTACGAAAAACAGAGCCACCTCGTCACCCTCCTG
TGCTTGAGCGACGTGTGCTTGACCGCCGTGCTTCGCCTGCCGGCAGTCCTTGGCCCAGTA
GCCGGTCTTCCCGCAGTTGTGGCAGGTGTCGTCGCGGCTGCCCTTGTGCTCGCCATTGGC
GTCGCCAAGAGCGCCACTACGCGCCTTCTCCCACTTGCGTGGTCGACGCTTGCGGCTGCT
CGACGATCCCGAAGCCGAAGAGCCTGTGGCCTCCCCCTTCTTCCACTCCTGCTGGCGGGC
GAGCCACTGCTCCTTGGTGAAGAAAAGCTTGCCACCAATGGTGATCGGCTCTGAGGGAGG
TAGCTGCTTGCGGTTGTCGACGGCCTTGAGGCGACCCATCACCTCTTCGATTGTGAGCTC
GGTGAAGTCCAGCAGCGTCTCGATCGACAGAGCCAGCTGCGTGTACTTCTCGGGGACGAC
GCGAAGGAGCTTCTCCACGGCTCTCTCCTCGTCAATGGTGGTGTCGCCGAGCTGCGCCAA
CCGCTGCTGCAAGGAGTTGAGGCGGAGAACGAAGTCATCGATGTCCTCACCCGGCTTGAA
GGCCAGGTTCTCCCAATCCTGACGCAGCTTCTGAAGCGTGGACCTGCGGGCGCGGTCGCT
GCCGATGCGTGCCGAAGCAATGGCGTCCCAGGCGTCCTTGGTAGTCCGCTTGTTCACGAT
GGAGGACTGCATCTCCGTCGGAACAGCAGCAAGGAGCGCCTCCAACGCCCGCCGATCTTC
CCCGTAGTCGACATCGCCGTACCAGACCGTGTCCCACATGTGGCGCGCCTGCAACTTCAC
CTTCATCACCATCGCCCATTCGGCGTAGTTAGTCTTGGTGAGCATGGGCCATGCGCCGCC
AACATCCTTGACGATGGTCTGCACAACGGGAGGAGAGCCGGAGCGTCCACGGCGACCACG
GTGCCGGTCCGAGGAAGGGGAGGCGCGCTGCCTGCGAGGGCTTCGTGCGCCAATGTCCCG
TCCACCCTGCTCCCGGTCGAAGTCCAGTTGTGCCTCAATCGCCGCTGCCTGCTCCCAGAG
TCGCTGGGCCTCCAGAGCGCGGTCGATCCAAGGATCGCGCCATAGATCATGCCACTCCTC
ATCGCGGTGGAGATCTGATCCTCCGCAATGGGGGCTGAAGTCGCGATCACGTCGGCCTAC
GTGTCGATCCCGGTCTGCGTCGCGTCGCACGCAGGCCGCGTTTGCCAGCTCCAAGTCACG
CCGCTCCTCCTCAGCTCGCAAAGTAGCAGCAGCAGCTGCAGCCTGCCTGGCCGCCTCCGC
GGTGCGTGCTGCTTCAGCGTCTGCCGCCACGAGACGTGCCGCCCTCGTGGCTGCCTGCAG
CCGCGCCTCCGCTTCCTCACACGCCGCGCGCGCTTCCTGCGCAGCCGCTCACGCCTCCTG
CGCAACCCGCGCAGCAGCAGTCGCATAGCCATCGCCCTCAGCGTCGACCGCCGACCGCCT
GCTGCCTCGTCCGCTGGAAGTGCTTGAGGCATGGGACAAGAGAGAGGGGGAACGAATGGA
GTGGAGAGACATTTTTGGATGGGGAGTCGATGGAACTCAGATAAACCTTGCTATGATACC
AATTGTTAGCAAAAGGAACACATGTTTTGGGGCTAGTTTAATCTCTATTCTCCACTCAAT
CAACTATGGCTCGTTGGATACATATATATATAGGCTAGTGGCTTACACCATAAGGTATAG
GCTAGTGGCTTACATCCTAAGAAACTAGGAGTGGCTTACATCCTAAGGAAAACTAGGAGT
GGCTTACATCCTAAGGAAAACTACTAGTGGCTTACATCCTAAGGCAGCCAACTATTATTC
CAAAAAAAGATGTTAAAAGCATATAGTAAAAACAAGACTTAATCTGTCA
>Osr22_ref
GCCCTTCCTCCAGGCTCGCCTCCGTGTTATATAGAACCAGGAAACACCCCTGGCGTGGTT
GTTACAGAGATTGTTATAGATTAGATAATCATGCGCTATAGCTATCGCTAGTTACAACAA
ACTCAAGATTAGATAAGCCTCCTGTCTATCCTAACAAACTTAATTTTATCTAACACTCCC
CCTCAATCTTAAGTCTACAAGATTAAGATTGTTACGAAACATTTGTAGCTGCCGAACAGG
AAGAGCTTTGGTGAATCCATCTGCCACTTGGTCTTGAGATGGTACAAACTGTAGTGCTAG
TTGCTTCTGTGCAACCTGTTCTCTAACAAAGTGATAATCTATCTCTATATGTTTTGTCCT
TGCATGAAAGACAGGATTAACAGATAGATAAGTAGCACCTATATTATCACACCATAACTG
AGATGGGCCTGGGTGTGAGATTCCTAACTCTTCCAGTAGTTTTCTCACCCACATTATTTC
TGCAGTTGCATTAGCCAATGCTTTATACTCTGCTTCTGTACTTGACCTTGACACTGTAGC
CTGCTTCCTAGCATTCCAGGATATTAGATTTGATCCTAGAAAAACTGCAAAGCCTCCTGT
AGATCTTTTGTCATCTAGGCAATCAGCCCAATCAGCATCAGAATAAGCACTTACAATATT
TGATGAAGATTTTTCAACTTTTAGACCAAGCCCCAAGGTTCCTTTCACATATCTAAGGAT
TCTCTTAACAGTTGCCCAATGCACTGTTGTTGGATTCTGAAGAAACTGACAAACCTTATT
AACAGAAAAGGATATATCAGGTCTAGTTAAAGTCAAGTATTGAAGTGCTCCCACCACACT
GCGGTACTGAGTTGCATCTTTCTCTCCAAGTTTCTCACCTTCATAGGCAGATAATTTCTC
AACTGTTGAGAGAGGTGTACCTACCGACTTGCAGTTCTCCATGCTAACTCTCTTGACGAT
TTCACTAGCATACCTCTCTTGATTCAACAGTATATTCCCACTAGCTTTCTTGACCTCTAT
TCCCAGAAAGTAGTGTAACTCACCAAGATCCTTAAGAGCAAACTCTTTTTCAAGACTCCT
AAGTAAGGCAGTGACAGCTTGTGCAGAAGAGCTGGCAACAATTATATCATCAACATAGAC
TAACAAAAACATCATTAGTCCTTTGTTATTATAGAAAAACAGAGAGGTATTAGCTTTAGA
GGATCTAAAGCCAAGTTCATGTAACTTCTTACTTAGCCGAGAGTACCATGCTCTAGGAGC
CTGTTTTAGTCCATACAAAGCTTTATCCAACTTACAGAGATACTGTGGTGCCTTTGGTTC
TTCATATCCTGGTGGTTGCCTCATGTAAACATCTTCTTCCAGGAAACCATGTAAGAAGGC
ATTCTGAACATCCAGCTGTCGCAAGCTCCAACCCTGTGACACAGCTAGAGACAAGACAAG
TCTGATAGTCGCAGCTTTGACTATAGGACTAAAGGTGTCCTCATAGTCAATACCATATCT
TTGCTTAAAACCTTTAGCTACCAATCTAGCTTTGTATCTATCTATACTTTCATCAGCTTT
TCTTTTAACCTTATATACCCATTTGCAGTCTATAATATTTACTCCCTTCTGTGGTGGCAC
AAGATGCCAGGTTTTATTATGCACTAACGCCTCAAATTCCTTATCCATTGCTAATTTCCA
ATGTTTATTTTTCAAGGCTTCATGCAAGTTACCTGGTTCCTCGGTACTTACCAAAGCTGC
ATACCGAATTGTACCATCTGTATACTTCTTTGGTTTGTGGATGCCGTGCCGAGATCTTGT
CGCAGGGCCTAGCATCGGCTGCTGCTGTTCTCCCCCTGACTCGGCCACACCGTCGCTGGA
TGCATCTGATCCGGGAGTACTGGCCGATGGGGAATCGTGCGGTGCGCTGATGGAGCTTGA
CTCCTGTCCCGATTCTTCCGCGTGTCCGGCTGCCGTTGGCCCGGCCCCGGGGCTTGTGCC
TGTGTCGTTGCCAGATTCCGCGACGCTAGCATCTGACGCCGCTAGGGCATCATCCTCGGG
ATGGCTTCCGGTGTGCTGCCCGCCGGAGCCGGATTCCGTGCCATGCATGAAATCATGGCC
ACCCGGTTCTGTTTCTCCACCATTTGAGGCGTTGTTTTCTCCTGTGGGCTCAGAATTTTG
TACTGCACCTCTATCTGCATCAGTCTCAGCAGTTTGATTAGTATGGTTAGGATCATCAAT
CATAGGTTGATCATTAACTATTGCACCCCCTTGATCAAACTGAGTTGGCGGAAGGAGATC
AGGTGGAAGAACAAGGACTTCTGAGCGGAGTCGGGCGCCGGCGTTTGGATGAAGATTGGC
AAAGGGATAGATTTGTTCGTCGAACACAACATCCCGGGATATATAGACGCGGCCTGTGGA
GATATCTAGGCACTTAAACCCTTTGTGTAAAGTACTATAACCGAGAAAAGCACATTGCTT
GGATCGGAATTCAAGCTTTCGATGATTGTAGGGGCGCAGGTTTGGCTAGCATGCACATCC
GAACGTGCAAAGAAGAGAATAATCTGGCGGTAAATTGAACAGCCGGAGGAGAGGAGTTTC
ATAGTTGATCACTTTAGAAGGGGTTCGGTTTATGAGATATGCTGCGGTGGTAAAAGCTTC
ATCCCAGAATTTAAGTGGCATAGAGGCTTGAGCCAGCAAAGAGAGCCCTACCTCAACAAT
GTGGCGATGTTTGTGTTCAGCAGATCCGTTCTGCTGGTGAGCGTAGGGACAAGCAACATG
ATGTTCAATCCCTATACGCTGAAAGAAGGAGTTCAGGCGCTGATTCTCCCCTCCCCAATC
GGTTTGCATGGATTTAATCTTCCTATTAAGGAGACGTTCCGCAAGATGCTGAAAGTCATT
GAATTTCTCAAAGACTTCAGATTTATGTTTAAGAAGATATATCCATGTAAATTTGCTAAA
GTCATCGATAAAACTAACATAATAAACTTTATTGCCAACCGAACTCGGTGCAGGGCCCCA
TACATCTAAAAAATAAGTTGCAAAGGTTCTGAAGACACACTAACAGACTTAGGGTAGGGA
AGCTGATGGCTTTTGCCTTTCTGGCAAGCATCACAGATAGAATTGGGACTAGAGTCCCAG
ATTGCAGGGAGTTTATTTTGACTAATAACTCGATCAACAATAGCAAAAGAAGGATGCCCT
AAACGACTATGCCAGCGGGACAACGATGGCTTGACGACTCCAAAGGCCTGCTTGCATGAA
GGATCTGAGGACTTGTTGGTTGGCAAGGGGTAGAGGCCGCTTCTACACCTGCCTCGCAGG
ATTGGCGTCCTCGTGACCTGATCCTTAACCAAAAAGAAATGAGGATGAAGTTCAACAAAG
GTTCCATTATCTCTAGTAAAGCAATGGGTAGAAACAAGACTTTTGTGTGCATCAGGGACC
CGAAGGATATTTTTAAGCAAAAGATTGCGTTTAGGGGTACAGATAGTAGTATGACCAACA
TAATCGATGTCCATACCTGTTCCACCAGCGTTGTGGACTTGTTCACTGCCGTGGTACTTG
TCCTTCACCGACAGCTTCTCCATCTCGCCGGTGATGTGGTCAGTCGCGTTGCTGTCGACG
TACCAGTTGGTGTCAATGCCGTAGGAGCTCGATGTAGCAGCAGTGTTGGCGCTCTTCTCT
TCTCTAGTGAAAGAGGGATCAAACCTCTTCCAGCATTTGGCCACGGTGTGACCAACCTTC
CCGCACAGCTGACAGGTTGGCTTGGGCTTGCCATCACCGCGGCCGCGACCAGAGCCGCCA
CCACGATTGTTGTTGCCGCCTTGCCCATGTCCTCCGCCGCACCCTCCTCGCGACATGGCA
TTGGCAGAGGCCTGCAACGCGTTCTGGAGGAGTTCAAGCCGCGACTCGAAGCCCACCAGA
AGCCCATAGAGCTCATTCACCGAGATTGGATCGGTACGGCCGGTCACAGTCGTGACAACC
GAGTTGTAGTCGAAGTCGAGACCGGCAAGGATGTAGGAGACCAGTTCCTCGTCGTCGAGC
GCCTTTCCTGCAGAAGCCATTTCATCTGCAAGAGCTTTCATCTTACCCACATATTCAGCA
ACGCTTCGATTTCCCTTCTTGGTGTTGGAGAGTGCCAGGCGAGTGTTAATCACCCTGGCA
CGAGACTACGACACGAAGAGGCTTTCGATAGCCTCCCACACTTCCGTCGCCTTGGTGAGA
GTTGCCACCTGGGTCAAAACTTCATGAGAGAGGGACGACAGCAGATAACTCAGGACCTGC
TGCTCCTGTGCCACCCACTGAGGTAGTGCCGGGTTGGCCACCTTCTCAGTGGTCTTGCCA
TCATCCTTGGTGATGACGGTGGTTGCCTCCGGCGCCTTGGTGCTCCCGTCAAGGAAGCCA
GCCATCTGCGCACCTCGCAGGGCTGCAAGCACTTGCGCTCTCCACAACACATAGTTGCTC
TTGGTCAGTTTCTCAGAGACAGTGTTCCCATTAATAGTTGGGGTAGCGCCGGTGGAGGAC
GACGCCATGGATGGATTTTTGGAGGAAGAAAAACGAGTGGAGGGTTTAAGGCTCTGATAC
CATGTGAGTTAAGCGAATGCCCTTCCTCCAGGCTCGCCTCCGTGTTATATAGAACCAGGA
AACACCCCTGGCGTGGTTGTTACAGAGATTGTTATAGATTAGATAATCATGCGCTATAGC
TATCGCTAGTTACAACAAACTCAAGATTAGATAAGCCTCCTGTCTATCCTAACAAAC
>Osr23_ref_Ap002843_139782-144255_Inv
TGTAAAACGGAATGAGAAGCGTTGAACCCCTTTACGGGGCCGCACCTTTGTTGATATAGG
CAGAAAGAGCCTCTACCGTGGCGTGTACAAAGGATAGGATTAATCTCAACAACCTGAGAC
AATCCTGGATATAGAGATAGATACAAGAAAGTACATGCGGTAACAGAACTAATCTATCTC
TATAACAAACTAACTAACATTATCTAACATCCTCCCTCAATCACAACTTTCCCTAAGTTG
AGATTGTACTTGAAATTTTCCAGCTGCTTCACAGGTAAAGCTTTAGTAAACCCATCAGCT
ACTTGATCATTGGTTGACACATAATCAACCTGCAAAAGTTTCCTAGCAACTCTCTCTCTG
ACAAAATGATAATCAACTTCTATGTGCTTAGTCCTTGCATGGAACACAGGATTAAAAGAT
AGATATTTTGCTCCCATATTATCACACCATAACTGTGCCATAGCTGGACTAACAATATTT
AATTCCTGCAACAAAGTCTGCACCCACATAATTTCAGCTGTAGCATTAGCTAAAGCCTTG
TATTCTGCCTCTGTACTTGACCTTGAAACAGTGGCTTGTTTCTTTGCATTCCAGGAAACA
AGATTGTCACCCAAATAAACAGCAAAACCACCAGTTGACCTTCTATCATCTAAGCATCCA
GCCCAATCAGCATCAGAGTATCCACTTACTATCATAGAAGAAGACTTGCATATCCTAAGA
CCAAGTCCAGTGCATTGTTTAATATACCTTAAAATTCTTTTAACTGCTGCCCAATGTTCT
GTAGTGGGATTATGTAAGAACTGACACACTTTGTTTACTGAGAAAGCAATATCTGGTCTA
GTCAGAGTTAAATATTGTAAAGCCCCAACTATGCTTCTATATTGAGTAGCATCATTGGGT
CCTAAAATAGTACCCTTACCAGCAATTAACTTTTCACTAGCAGATAACGGTGTAGCAACA
GATTTGCAATCACTCATGTTAACTCTTTTCAGTAAATCAGAAGCATATTTTTCTTGAGAC
ATAAGTATTCCACCCGGGATTTTTGTTACCTCTATACCAAGGAAGTAATGTAGATCTCCC
AAGTCTTTCAAAGCAAACTCCTTCTGAAGATCCTGGAGAAGAGCTGAAACTGCTTCCTTC
CTTGAACTTACAACAATAATGTCATCAACATAAATAAGCAGAAAGATAGTCAAGCTACAT
TTATTATAAAAGAATAGTGATGTATCTGCCTTAGACCCCTTGAAGCCAAGTTCATGAAGC
TTGCCACTTAGCCTAGAGTACCATGCCCTAGGCGCTTGCTTTAATCCATACAAAGCTTTA
TCTAGCTTACACACATAATCAGGAGTGGAAGGGTTCTCATACCCTGGTGGTTGTTTCATA
TAAACCTCTTCTTCTAGAACACCATGAAGAAAAGCATTCTGAACATCTAACTGTCTTAGG
CACCATCCCCTAGACACAGCAATGGACAGAATAATTCTAATAGTTGCTGCCTTGACAACA
GGACTGAAAGTATCTTCATAATCTATCCCATATCTTTGTTTAAATCCTTTTGCAACAAGG
CGAGCCTTATATCTGTCTAGACTACCATCTTGTTTTCTCTTTATTTTATAGACCCACTTG
CAATCAATAACATTTCTACCTTGTTGCGGTGGGACTAAATGCCATGTGTTAATTTTTAAT
CAAAGCCATATATTCAGCATCCATTGCACATTTCCAATTATTATTTTGTAAAGCATCTTG
TAAATTTTCAGGCTCACCTGTAGAGGTTAACATACCCCATTTTACTGTACCGTCAGTGTA
GACTTTTTCTTTTCGGATGCCACTTTGCAGCCGAGTGCGCGGGCGCTGTGCCTCCTGTCC
TGTCACTGTCGTGGCTGGGTGTGGATCATCTGTGGCGACTGAAGGAGTTCCTCCCTGACT
TGTACTCCCCCGTGGCGCAGAGGATCCCGAGGCTGCAGCGTCCGGATGCGGAGCCGAGTT
GACAGGTGCAGATGCAGGGGACGCCGTGGCGCTGTCCGATTCGCCGAACGGAGAAGCTGG
TTCATTAATCGGCGGCGATCCCGAGGACTCTGCTGGCGCGTTAGCTGAGACCGTGTCTGG
TGCACCGTCGGTCTCCGTTTCTGGTTCATTATCATATGTAGAATCTTGCTGCATATTCTC
ATTAGACACATTAGCATTTTCAGGAGTATTAATCACAGAAGAAATTTGCTGCAAACCCCT
AGGTAAAGAAGCAGCTAGTTCAGGGACTAGAGCTATTTCGGCCCTTAACTTTGCCCCAGC
ATTGGGATGAAGTTTGGTAAAAGGAAATTGTGTTTCATCAAAAACAACATCTCTGAAATG
TAAACACGTCCAGTAGATGGATCAAGGCACTTAAAACCTTTATGAAGTGTGCTGTAGCCA
AGGAAAGTGCAAGTAGTGGAGCGGAACTGGAGTTTATGCTTGTTATATGGTCTTAAGTTC
GGCCAACATGCACATCCAAACACACGAAGAGCGTTGTAATCTGGTTTGTGACCTAACAAT
CGCTCTAAAGGTGACACATCATGGAGAACTCTGCTAGGTGTGCGATTTATCAGATAAACA
GCGGAAAGGAACGCCTCACCCCAGAATTTCAAAGGCATAGAGGAATAAGCAAGAAGAGCT
AAACCTACCTCAACAATGTGACGATGTTTTCTTTCTGCGGACCCATTCTGTTGATGAGTG
TGAGGACACGATACATGATGAGTGATGCCAACTTTATTAAAGAAAGAGTGGAGTTTCTGA
TATTCACCACCCCAATCTGTTTGCATAGCAACTATTTTCCTATTGAACAGACGCTCCACA
AGACTTTGAAACTCATGAAACTTATCAAAAACTTCGGATTTATATTTGAGCAAATATATC
CAAGTAAATTTGCTATAGTCATCAATAAAACTAACATAATACTTATTATTGCCAACGGAT
TGAGGAGCAGGGCCCCAAACATCTGAGAAAACAAGTTCCAAAGGATACTTAGATTCACTA
GTAGACTTAGGAAAAGGTAATTGATGACTCTTAGCCTTTTGACAGGCATCACAAACTGAA
ACTTGTTCAGACACATCTAAACATGGTAAATTTTGACTCTTAATAACCTTCTCTACAACA
GTGTAGGAAGGATGACCAAGACGACTATGCCATCGCTCGAAGGATTGCTTGGTGACTCCA
TAAACTTGCTTGACTTGATGGTGGTGCGAGGATGGAGATGGAAGAGCATAAAGCCCTTTG
TGGCATCGACCCCTAAGCAGAGTTCTCCTCGTGGCCAGATCCTTTATAAAGAAAAATTTA
CGATATAATTCTATGAAGGCAAGATTATCAGAAGTAAGTTTATGAGCAGAAACTAGATTT
TTGTTTGCCTTAGGAACATATAAAACATCTTTTAGATGTAAATTTCTACTAGGGGTTTTA
ACAACAGAATTTCCAATGTGACTAATCTCCATACCTGCACCACTTGCCGTGTGAACTTGA
TCATTGCCATGGTACTTGTCACGAACAGTTAGCTTGTCAAGCTCGCCGGTGACATGATCT
GTGGCGCCGGTATCAAGATACCAGTTGGTATCAACGCCATACGACACAGCCGTCCCTGCA
AATCTCTCATCTGGGACAAAATTTTCATCATATCGATACCAGCAATCACGTACTGTGTGT
CCCCTTTTGTAGCAAAGTTGACACTTGGGTCGATTGTCAGTTCCTCCTCCTGCATTTGCT
CGGCCACCGCTAGGGTTGCCTCTTCCTCTTCCGCGGTTGGCGCCATTGCTTGGAGCTCCT
CGGCCGCGGTTGCTGTCGCCACCACTCCTGCTGCCGCCGCGTTGTGGTTGTCCACGGCTG
CGGTTTGCAGAGTTCACAGAAGATTGATCTCCACTCCGGCGATGTGCGAGCCTTTGCTCA
AAGCTGATTAGCTGAGCATAGGTCTCTCCAATGGTGACTGGATCCGGCCTCCCGACGATG
GTCGAGATCACCGGTTCGAACTCATCATCAAGACCGGCAAAGATGTAGCCGATCAACTCA
TCATCATCAACAGGTTTGCCAACAGCCATCAGATCATCAGCCAAGGCACGCATCTTGCCG
ACGTACGTGGTGATGTTCATGTCACCTTTCTGCAGTGTGGAGAGGGAGAGTCGCGTGTTG
ATTGTTCGTGCTCGGGTCATTGACCCGAACATGCCCTGGATCATACTCCATGCCGACGCT
ACTGTTCTACAGGTTGCAACTTGGACAAGCAGATCTTTAGTCATGGAGGAAAGTAAATAT
GCGAGTACCTGTTGATCAGTTGCAACCCATTCTTCATATTCTGGATTGCTGACCACAACT
TCTTTTTCTCCTTCTTTCCGGCGAAGGATGGGAGCCAGCGGCTGATCATCTCCTGTGAGA
TGCCCTTCCAAACGGGCACCTCGGATTGTCGCCAGAATCTGCGCCTTCCATACGGCGTGA
TTTGATTTTCCTAGCTTCTCTGATATGGGCTGGC
>Osr24_ref
TGTGGAAGCGAGGAACTCCTACAGAGAGGAGGTTACGTGTTGATAATAATGCCACAAACC
AGGCAACAGGATACAAGAGATAAATAGCTTCAGTGAGAGTTTGTTGTGTACAGCTAAATT
TCAGAAATTGATCCTATCTTGTCTAACTAACACAACAAACTCTATCCTCAGCCATACGGG
AGCATTATCACATGTACATGCAATATATCCGAACTCTAACACTCCCCCTCAATCTTATCC
TGTAAGGTTTAGATTTTTCCTAAACATCTCTAACTGTTTAACAGTTAGAGTCTTGGTGAA
TCCATCTGCAACTTGATCATTTGTGGATATGTATTCTACCTGTAACAACTTCCGTGCAAC
TCGTTCTCGAACAAAATGATAGTCCACTTCAATATGCTTTGTACGAGCACGAAACATAGG
ATTAGCTGTCATATATGTTGCACCAATGTTGTCACACCATACCTTAGCTGTTTTAGGCGC
TTGAACTCCCAACTCATGAAGTAAGGTCTATATCCACATAATCTTAGCAGTTGCATTAGC
CAATGCCTTATATTCTGCTTCTGTACTTGAACTAGACACAGTAGCTTGCTTACGTGCACT
CCATGACACAAGATTGGGTCCTATAAACACAGCAAAGCCTCCAGTTGATAGCCTGTCATC
CAAACATCCTGCCCAATCTGCATCAGAAAACGCACTAACAAGCAAGGAGTTAGATTTACT
AATCTTTAAACCAAGCTTAACTGTATGCTTTAGATATCTCAGAATCCTCTTGGCAACAGC
CCAATGTTCTGTTGTTGGAGCATGCAAATACTGACATACTTTGTTCACTGAAAAAGATAG
ATCCGGTCTAGTCAGAGTCAGATATTGCAAAGCACCAACAAGGTTTCTATACCTTGTACT
ATCCACTGGTCCAAGAGGTGTCCCTTCATGAGCACTTAACTTTTATGAGATAGATAAAGG
AGTATTAACAGCTTTGCAATCACTCATGTTAACCCGTTTTAACACATCCTTAGCATATTT
TTCTTGTGCCAAAACTATACCATCATTTTCTTTCTTAACCTCAATTCCTAGGAAGTAATG
TAACTCACCTAGATCCTTCAGTGCAAACTCTTGATTAAGATTCTTCAACAAGGTGTCAGT
GGCACTGTTAGATGAGCTAGCTATTATAATATCATCTATATACACCAACATAAACATTGT
AACATCTCTCTTGCTATAAAAGAACAAAGATGTATCTGATTTAGATGACTTGAACCCTAG
CTCACACAATTTTGTACTTAGCCTAGAGTGCCATGCTCTGGGAGCCTGTTTCAAACCATA
CAAGGCCTTATCAAGTTTGCACACATAATTACCTTGTTCATAACCAGGTAGTTGCCTCAT
GTAAAATTCCTCTTCTAAAATTCCATGAAAGAAAGCATTCTGCACATCTAGCTGACGCAG
TGTCCATCCTCTAGAGACAGCTATAGACAGTATGGTCCTGATAGTAGCAGCCTTGACTAT
AGGACTAAAGGTATCTTCATAGTCTATACCATATCTTTGTTTGAACCCTTTTGCTACAAG
TCTAGCCTTATATCTGTCTAGACTGCCATCAGCTTTCCTCTTAATTTTATATACCCACTT
ACAATCTATCACATTTAAACCTCTCTTGGGAGGTACTAGATGCCAAGTTTTATTTTTCAT
AACAGCATGATATTCACTATCCATTGCCTCTTTCCAATGTTTATCCCCTAGAGCCTCATC
CAAAGTTTGTGGTTCCCCAGAAGATGTAAAGCAACTATATCTAACAGTACCATCAGTATA
AATTTTATCCTTTCTAATGCCACTTTGTAACCTGGTTTTCGGTCTCATTACCTCAGTAGA
CACACCCTGTTGTGCGGCCTCCATTTGCACAGATGATCCAGGTGGATGGGACTGCTGCAC
GTCCTGCTCTGGGCACGTGATGATGCTGCTGGGCTAGCGGGGAGAGTTGACGGCAGGCGA
CGTGCCAGCTTCTGACTGGCCTCCCATCGGCGAACGCGTCGGACGCGCAGGAGAGCGCTG
CTGCTAGTCCCCCTGGATTCCAGATCCCGAGCCTGCTGTCCCATCATGCGCTACTGCCGA
GGGGGATTCTCCCGCCGAAACCGCCGGCGCTCCGTGCACCCGGCTGTGCGTAGCAGCCAC
ACTCGCCTGATCTTTCATTTCCATTGCAGTTTTCTGCGCTGTTCCTATCATAAGATTCTA
CAGCTATACAAGCATCATCAGTAGCATTTGGTACATGAATATTAAACATTTGATCATACT
GTTCCTCTCCCCCTTGATCCAATGTGTTATTCATAAGATTAGAAGGAAGCAAGGAGATTT
CAGCTCTAAGACGGGCACCGGCATTTGGATGAAGTGTTGCAAAGGGAAAAACTTGTTCAT
CGAACGTGACATCATGAGAAACATACACCCTGCCGGAAGACACATCTAGGCACTTGAACC
CCTTGTGGAGATTGCTAAAACCAGGAAACACACATTGCTTGGATCGAAATTAGAGTTTAT
GAGAGTTATAGGGACGGAGATTTGGCCAACAAGCACAACCAAAGGTTCTGAGGGATTTAT
AGTCAGGAGCTTGCTTAAACAATCGCTCAAGAGGAGTATCGAAATTTATAACTTTACTAG
GAAGACGATTTATGAGATAGCAAGCTGCTAGAAATGCTTCATCCCATAATTTAAGTGGCA
TAGAAGCATGGGCTAGGAGAGCTAAACCAACCTCTACTATGTGACGATGTTTACGCTCAA
CAGCTCCATTTTGTTGATGTGTATGAGGACAAGACACATGATGTGATATGCCTATCTCAT
TAAAGAAGGTGTTTAACTTGACATATTCACCTCCCCAATCGGTTTGCATAGCAAGAATTT
TCCTATCAAATTGTCTTTCAAAAAGTTTTTGAAACTTATGAAATTTCTGGAAAACCTCAT
ATTTGTGCTTAAGGAAATAGATCCAAACAAATTTGTTGTAATCATCAATAAAACTGACAT
AATATTTCTTTGCCCCTACAGAAGTAGAAGCAGGTCCCCATACATCGGAGTGAATAAGTT
CCAAAGGATTATTTGAAACACTAGATGATCTAGGAAAAGGCAACTGATGACATTTTGCCT
GTTGACAGGCATCACACACAGACTCATTGACTGAATTGCTAAGACATGGTAATTTATTTT
GACTAAGGATTCTAAGAACGATTGGTTTGGAGGAGTGACCAAGACGACCATGCCACCGTT
CAAACGATGGCGCAGCAGCGAAGGCTTGTCTCAAGGGTGTGCCGACAGGAAGAGGGTAGA
GACCCAGCTAGCATGGTCCTTCAAGAATTGTCCTTCTCATGGCCTTGTCCTTAATCAAAA
AATATTTTCCATGAATATCAAGAAAAGCATAATTATCTGCAACAAGTCTATGAACAAAGA
CTAGATTTTTCGATGCTTGTGGAACATGAAGTATGTTTTTGAGATGTAAAGGACAACTAG
GGGTAGGAACAATGGTATGAACAATGTGTTTAACATTCATACCTTCGCCACTGACCGTGT
GGATCAGATCTGTTCCTTTGTACTTCTCCCTTGTGGTCAGCTTGTCCAGCTGCCCTGTGA
TGTGATCTGTTGCCCTAGTGTCAACATACCAGTTTGTGTCGACACCATAGGCATATGTGG
CCGCACCACCCAGCTTCTCGTCGGGGCCGTAGTTCTCATCGTAGCGATGCCAGCAGTCAC
TTGCAACATGACCTCTTTTGTGACAGACTTGGCACACCGGGCGAGTGTCATTGCCACGCC
CTCGCCCAGGATTGGCACCGCCTGTGTTCCCACGGCCACCACCACGGCCGCCGTGAGGTG
CGCTGCTGCGCCCGCCACGATTTCCACCACGGCCACCACGACCACCGCGATTTGCAGCGT
TCGCCGACGTGGTGAGGTAGGCTTGACGAATCCGAATCCTGTTTTCATAACTCAAGAGTT
GAGAATACACATGAGAAATTGAAAGGGGTGCGATTCTTGCTGTTGCCATCAATCCTTCAA
CTGTTGCGTCGAAGTCGGAGTTGAGGCCGTTGATGATGTACGCTATCAGCTCTTCATCGT
CAAGAGGCTTCCCTGCACCCGCCATCTCGTCGCCAAGAGATCGCATCTTGGCGATGTACT
CGGAGATGGAAATGGGTCCCTTCTGAGTTGTCGTTAGTGCAAGGAGAACGTTGATGGCAC
CAGCTTTGGACTTGCAGGTGAACATGTCGTTGATCATGCTCCATGCTTGGGCCGCCGTCT
TTGCGCCAGCCACCTGCTGCAGGACCTCCCGTGACAGGGAGGAGAAGAGGAACCCCAGCA
CCTGTTGGTCCTGGGTGAACCACTTGATGTATTCTGGATTGGAGATGGTGGTCTTGACTT
TCTTGTCGCCATCTTCTTTCTCACACTCGGCCGCCGGAGCTTCAGCTGTGCCGGTGATGT
ACCCTTCTAGCTGCGCACCCCGTAGGGTGGTAAGGATTTGTGCAGACCAGAGGGAGTGAT
TTTGCTTGGTGAATTTCTCCAAGATTTGGATCCCGAACAATGGGTTGGAGATCACCACCG
CTGAGGAAGAACTCGCCATTGCAGAGATGCAGAAACGAGCTAATCTAATCTAGCGGGGTG
CTCTGATACCATGTGGAAGCGAGGAACTCCTACAGAGAGGAGGTTACGTGTTGATAATAA
TGCCACAAACCAGGCAACAGGATACAAGAGATAAATAGCTTCAGTGAGAGTTTGTTGTGT
ACAGCTAAATTTCAGAAATTGATCCTATCTTGTCTAACTAACACAACAAACTCTATCCTC
AGCCATACGGGAGCATTATCACATGTACATGCAATATATCCGAACTCTAACA
>Osr28_ref
TGTTTGATGGCATTTTTGCAGCGGCTAGAACGATGAACCTGATAGCCATGAACATTAGGT
ATATGTGAGGCCAGCTAGCTCTCCATTTCATGTGTGCATGCGCCATGCAAATATTGAAAT
ACACACTGTGCCCAATCTATACTTGTCAATTAGTATATATATGCGTGTGTATACTGAATC
AAGAGCAAGCTAGCTATATCAGTCGGCCGGTGAAGCAACTACGTACATGCATGCATGCAT
GCATGGCAGTACACAAATATATGGTGTTTGATTAAGGGTGAGGTGATTAATGGGCTTAAT
TAAGAAATTTAATGCGCCTGCCCCTGGGCTTAGCCCATATCAGTGAATGACACAATCGCG
GCGTATTATACATATCCGCAGTTTTGATTTATCGGCTAGATGAGTTTACTTATCGATCAA
ATTAGAGAGATAAGCTGGGGTTTCAATTTATCTGAACGACTTCTGCTCACGCGTGCGGAA
GAGATAAAACCAGATGAATTAAGAGATAACCAACAAACCAATTGATTTTATCTCTATAAC
AAACTGATCGATCAAGCCTTATCTGCAACGAACTTGACGCGGAGGAAACGGCGCGGACGC
GGCCAGCACCGACCTCAGACCCATATATAAGGCGTCGACCCCTCGGCAGCCAGGGGCATT
CACGAACTCATCCACACATTCATTCACCAATGCATCTAGCATCCACAAGCCACCCATCAT
CAACACATCTACCCATCCAGCATCAACACATCCATCCATCAACTCTCATCGGCGATCCAT
CCATCGACGACACGCACCGGCGGCGGCGAGCGACTTCGGCCGGAGTCCCGGCGTCCGGCA
GGAGAGGGCGCGCGCGGTGATCCGATCATCAGCAAGCGCAGGAGAGGAGCTTGATGGCTA
GTCAAGGTAAAAGCTAGCAAGATTGTTTCATTTTCTTTCATCTACAGCACGCACACATCC
ATGCATGGGGATCCATCTGCACGTATCGTCGTCGCCGGGGAAGTCGCGGTGGCCGATTCA
TCTACGCCTCACAGAAGCCTCATCGATGCCGGCGTCTGTTCAAGCCGACGCAGTGCTACT
TGTCCCTGGACTCGACGCTGCTAATTCAAGCCGCTGGTGATGCATCTACCCGAAGCTGCG
ACCTCGCCGAGATACCGGACGTCCTTGATTTGCAAGCTTCACCGCACTCGAAGGGCTAAC
CATGGAGGAGGTCGTCGGGAAGCCGCTCTGCCGGAGAGCGCCGAGGATCGCCGGAGCTGT
CGCCGACTGCCAAGACTTCTATCCGTTCCCATGCCGGAGGTCAAGCATCACGCATGGCGT
CGAAACCAGCGGATGACGATGGAGGCAGTACAGAGGAAGGACGGCGGGAGGACGGCAAGC
CAGTGCTGTTGGATGGCAACAAGCTGGCTAATGCATGTTGATTAAGTTAATTATTGTGGC
AACATGGCCAACCAATTGGAGGACGACATGTCATCGCTGCTACAGTGCCATGCACAAACC
AATGCGTGGGCTGAAGAAGTCCTGTTGGTTTTTCTTATTTGTCCCAAATGAGATGCCGAG
CTTTGATTAAATCCGGTTGCCGTCTACGTCAACCATCTTCAATAATTTCTTCCTGATTCT
TCTCTAATCGAATCTCGACGCAACTGCTGTGACGTCGGGTCGTTCAAGCTATGCAACTCC
ATGCATGTCTTCACCAACAATCTACATCGACACGTTGTTCAAGACCGAGGCTAGACGACG
GAGGGCAGGCGAAGCCGATGCGAAGGCTACGCTACCAACACCGGCGCACGGACTGACGAG
GCTATGGATCGCTGCCGGCGCTCACACACACACACACACATCTACATCACCATCACAACC
ATGCATGGAGAACGCGAAACGAAGACGACGAGACGACCACAAGCAGCTTAATCGGAGGTT
CTCTTGTAGGCCTAGACCTGCGGAGGTAATTAACTGGGAGCTTCTCAAGGCCCCAGTAAC
CAGGAGACCACATCGCACAAGTCAGATCTGTCCAATGACAATGGAGCGCAAATACATATA
TATTACATTGGGAATTTGTATTTATGATCTTTTAAGATTAATAAAGAGCATGTTCCTTAT
GTTTTGTTTACATTGTGTATTTAGGTACACTGGCACGCCCGCACATATGTATCTCTAAAT
ATAGAGATCTCAGATGTTATTTTCCACCCTAAACAAATTGGCACGCCCAGTGGGACCTGG
TTCTCCTCCCATCTTCGCTATGCTGTGGTCGTCAAGCTCGTCTTCGCCGTTCATCCAACC
AACACCAGCATGCTGCATGATGATCTTCAACGTGGAGTGTACCTGACCAAGGCTCCTTCT
TGCAGGAGGACCTTCCATCATCAAGAACACCCCGCCGCCCTTTGTGATTCAGTTTGGATC
ACTACCACCGGTGACATTCTTCGAGTATGGCTCCAAGGTCTACATGCAACAAGCTCAAGA
TGTGACCCAATTCCAGGAGGCCCAGTCTAAGAAGCAACGCAAGCGTGCTTCTGCCAAGGC
AAAGAAGGAGCGGCGAACCCTCATGCTTGAAGCCCGGACCCTCTTGAAGGAGTCCGTTGT
AGCTGAGATTAAGGGAGACATCCAAGCTGCACAGAAACTGCGCGTCAAAGCTTCCAACAG
GCGTTCAATTACTGCATCCCTGCGTGCCCCTGATCCAGTCGCTACTCCAAAGCTGCCTAC
CCCAACTGTGCAACACACAGAGGTGGAGCTGCTTGAGGCTCTAGAAGCTGTCTCCGACAA
CCTTCGTCGACACATTTCGCATACTCGACGGGCAAACAGTCCTCATCCCCTGCGCAACTA
CAGGAGGAAGTATCGCAAGGTGCAGCGTCTACACCAACTCGTTAGCTCGCGCATCGCCCA
GAGCTCCCTCCTAGAGGAAGACTGGTCTCTTGACACATCTGTCCTCATCAAGAAGGTGTT
CAAGTTCCCAAGCATTCTAGAGCCACCTTACGACTTGTTCCCTGACGAATGGGCATGTGA
GCCAACTAAGATAAAGGAGAAAGTCAGGTGCGCCATCATGAAAGAGTATTGGAAGCGGCG
TGATAGGGAGCACCTCGTCCTTCCAGGCTCAACTATCTTCGTCGACTACAATACGTACAC
CCCTCGCCAGCAGAGCACGTGGGAGTCATGCCTCCACCTGTCTGCGGTAGGAGGGTCGTC
TGACTACAACAACAACAGGTTCGCCGTCCTACGGTCTGAGGCACCCGCTCCTCGAAGTGA
GGACTTGCGACAAGAACTTCGTGAGCTGCAAGACCGAATGGCCCAACTTGGAAGACGACT
CCAGGATCATGAAGCACCACGATCATCATCAACACAAGCTGGGGGCAGATCAAGACGATA
CCAGCCAAGTTATCATCCTCAACATGATCGCCGCACGCTGGCTCCTCGACGTACGCTTCC
ATCAACTCAAGTGATGCACCAGAGACAAACAGCGTTGCCTCCACGCTGGAACCGGTGGTC
AAGACACCAAGATTATCCCACATCTTCACGTCTCGCTCAAGAATGGCGAGTTCGAGAAGC
TCCATCTTCTCAAGTGCCGCCTCATGTTCCATCTTCTCCAAGACGAGAGGTCTATACACA
AAGGCGACGTGAAACCAACGCACCTAACCCAGCTACACGGCAGGTGGCACCACCTCTTCT
CCCGACGCCGTCAATTCCACCAAGACGTCAGCATGCACCTACTGAGAATCAACGCAAGCG
AGAGCGACGTCGTAACAACCGCTACGCTCTCTATAGAGAGCTTGAAGACCTGGTGCTAAA
ACACACTCAAGTTCGTGTTCGTCCAGATGGAGAAGTGCATCAAGAAGATGAAAGGATCGT
GTTCCGTATCTCCCCCAGTTTGGAGAGGGATGCGAGGTATAACTACCTTATAGCTCGTTT
AACTCCGAAACCCCGGAGAACACTAGACGTTGCTGACAAGAATAGGGAGCAGGCGTTAAC
TCAACCTTGCCCCGTAACCATCCTGCAGCGAGGGAAGGGGCCAGTTCAAGCTACCTTAGG
CATATCGCTATCAACATCAGCAAGACAGTCCAAGGAGAACCAATCTACTCCAATGGAGGG
AGTCGAGCAGACACCAGTAGAGCAAGTCGACAAGGCGTCTCGACAAGAAGAAGCTATCAT
TAACCCTATGGTTGATGTTCTACCTCAGCAGGAATCATCCTCTGTGCCTCCAGCCAGAGT
TGAACAGGTGGCGGGAAGCAAGAACATAGAAGATCCAAAGGAAAGCATTGTCATGTGCAG
CGCACTAGCCGCGCATTACGAAACCAAGCCCAATGCCGCATGGGTTCCCCCGCCGGTTAC
TCACGACTTCACCTACCCTTCTGATGAAGAGATCGTGCCAAATCCAAGGGCAAATTTTTC
CAAGACGTTCCTCCCTCAGTTGGATCAAGTCCACCCACAATTCAGCTCGGAGGGTTCAAG
ACGAAGCACATCTTCCTCTCAAGAAGCAACTAGAGCTTCAGCCCCTTGTCTTCCTATCGG
TACAGGAGAAGGATCGTTATCTGATAGGGGCAAAGCACTCCGGTCAGATGTCTCCCCTCG
TCGCTACGTCGACATTACGACACGCCTACCCCATGACCAAAGCGGGCTACTATAGGTTGC
GAGTCGACCTGGTGCTAACACTCGCATGAAGGCTATCGCTATCAAGAATGTTGAGGCAAC
TCCTTCTCAAGCAAGAAAAGACCTGGAGGATCATGTTGAAGTTGAAGATCTTGACGAGTT
AGAGTCTACCTCATCGTCATCGCTGGAAGTGAATCTCAATCTCCCTCGCTATAATGAACT
CAACCCATCTCTACCTTCAGACGGAGAGGGTTATCCTAATAACTTTGATAGTGCACCTGC
CCATGTGACAGCAGAAGGCGATCCTAGGCAACATGCTAGACAACACGCTCCACGTGGTGA
GAATCCATCCATTGGAAACTGGGCAACCATGAAGGAAGTATTCAAGAAGCACTTTGTTGC
TATGAAGAAAGATTTCTCTATTGTTGAACTATCACAAGTTCGACAATGGAGAGATGAAGC
CATTGACGACTATGTCATCCGCTTCCGGAATAGCTTCGTGTGTCTCGCAAGGGAGATGCA
TCTTGAAGACGCAATCGAGATGTGCGTTCATGGAATGCAACAGCATTGGTCTCTTGAAGT
GTCCCGACGTGAACCAAAAACATTTAGCGCACTCAGTTCCGCCGTGGCAGCAACCAAGCT
CGAGTTTGAGAAGTCACCCCAGATAATGGAGCTTTACAAGAATGCAAGCGCCTTTGACCC
TACCAAACGCTTTAACGCAACAAAGCCTAGTGGTAGTGGGAACAAACCCAAAGTTCCAAC
CGAAGCTAATTCCACAAAAGTCTTCTCCACCGCACCTCAAGGACAGGTGCCCATGATTGG
AGCAAAGAATGAGCAAGTTGGGGGCAGGCAACGCTCCACGCTTCAAGATCTTCTCAAGAA
GCAATACATCTTCCGCCGGGAGTTGGTGAAAGATATGTTCAACCAGTTGATGGAACACCG
TGCCTTGAATCTGCCTGAACCACGAAGACCTGACCAGGTAACCATGACTGACAATCCATT
ATATTGTCCGTATCATAGGTATATCGGCCATGCTATTGAAGATTGCATCGCCTTCAAAGA
ATGGCTCCAAAGGGCAGTCAACGAGAAAAGAATCAATCTTGATGCAGACGCCATCAACCC
AGACTACCATGCCGTCAATATGGTGTCCGTTGAGCCTTTCCCTCAAAAACAAAGAGAAGG
TAGGCGTGCAACATCATGGGCGCCGCTGGCCCAAGTTGAAGATCAAATTGCAAAGATAAT
GCTGACGAAAGCACCCGCCACTCATGTGGAGGCTAGCCATGGCGACAACAACCGAGCATG
GAGTATTGTGCGATGGAAGCCTCAACCAATGAGCTTTCCACCCCGTCGCCCACAAATGAA
GTTGTCACCGCATACTCACCCGACTTCAAGAAGATGGCTAGATCCAAGTCGGCGACGTCC
TCCACCTCGATTTGTCCCCTTCTCAGAGGGAGACGAGTCTTTTCCCCGCCGGGGTCGTGA
GCTACCTACTTTGGCGCAATTTCTGCCCAAGGGTTGGGAGCAGTCCTCAACAAGCACAAG
GGAGGCTAAGGGGGTGAACAATTCTATCCCGACTCCAGACATTGCTCCATGCAATGTCAT
CCTCACCTATAATGACTCCACGAGTACCGGTTCCGATGAAACGTTTACGGGAAGGGAGCG
AGAAATATTCCATGCTGAGTTGGATCCAGAGAAGACGAAGGTAGAAGAGGTCAACATAAG
CCTGCGAGGGGGGAAGACCTTGCCGGATCCACACAAGTCCAAAGTTCCAAATGTAGACAA
GCCTGCCAAGAAGGCCTCTCCTCCTGGAGAAGCTCCAGAAGCTCCAGAAACAAAAACTGG
AAGCAAAGAGAAGCCTGCTGTCGACTACAAAGTTCTTGCGCATCTCAAACGGATCCCAGC
ACTATTGAGTGTCTATGATGCTCTTATGATGGTGCCTGATCTGCGCGAAGCTCTTATAAA
GGCGTTGCAGGCTCCGGAAGTTTACGAAGTTGATATGGCTAAGCATCGACTCTACGACAA
CCCCTTGTTCGTGAATGAGATTACCTTCGCTGATGAAGATAACATCATCAAAGGGGGCGA
TCACAATCGTCCCCTCTACATTGAAGGAAACATTGGTTCTGCTCATCTTCGACGGATTCT
CATTGACCTAGGATCTGCTGTGAACATTCTACCCGTTCGAAGTCTAACTCGAGCAGGTTT
CACAACAAAAGACTTGGAGCCAATAGACGTGGTGATTTGCGGCTTTGACAATCAGGGCAA
GCCAACATTAGGCGCCATTACTATCAAGATCCAAATGTCTACATTCAGCTTCAAGGTGCG
GTTCTTTGTTATTGAAGCCAACACATCATACTCTGCTCTCTTGGGACGACCGTGGATTCA
CAAGTACCGTGTCGTGCCGTCTACTCTCCATCAATGCCTAAAATTCCTTGACGGCAATGG
AGTGCAACAGCGCATCACTAGCAATTTCTCACCATACACTATTCAAGAATCATACCATGC
CGACGCCAAGTATTACTTCCCTGTTGAAGAAAACAAGCAACAACTTGGGCGAACAACACC
AGCAGCCGACATCATTGTTGAACCCGGCACCGAGACAACCCCTGAGGTGAGATGCCTCAT
TATGCCATGCTCCCCAATCATTAGCGAATCATCGTCAAGGAATCACAAGAATAGTAGGCG
GGGAAATTCTTCTTCAGCAACCAACCTCAGCACCAAGCTCCCATCTCCCGCTGAAACCAG
CACGTCTACCCCATCTACTACACCAATATTGCTCAAAGCAAGACGCTCTACCTCAACACT
GATCACCTTGGGGGCAACTTCTCGAGGAAGCGAGAAACCGCCCAAAAGCAACGGCGATGT
GCCAACTACCATCACCTTACAGGCAAGACGGAGTCCAAGCAAGGAAGCCGCGCTTGCACA
ACAGGGAGTGGTCAAGAAGAGAGTTGCAGAGATAGAGGAGGTAAAAGCGGGTGCTCAGTG
CATGCAGCCCCCAGCCCTCTACACTTCAGTTTCTACCCCGCTAGAGAAGAAGCGTGCACG
ACCATGAAGGCTGAGCCTAGAATGGCTCGCCTATTGGAGAAGGCGGGCATCAATCTACAG
CGAAACAACAGGTTGCCACCACCTCCAGCAGTATGCGAGGACTGGTGGGCACAAGCGGAA
GAGTTTATCAAGAGGAGATGTAAAGAACAACCAAAGTACGGTCTCGGCTACATCAACGTA
GATGAACCCGATGATGAAGATGAAGTATTTGAAGACGATATATTTCATTGTTGCACCATA
AGTACCACTACAAGAGGTGATGCTTTACTCCAACAACACCCCTTTGAGGTTGCAGCTGTT
GGAGTAGAAGAGGAGCTCGATGTTGCAGGGGCTCTTAAACAACTTGACGACGGTGGCCAA
CCAACCATTGACGAGTTGGTGGAGATGAATTTAGGAACTGAGGATGATCCGCGCCCTATT
TTCGTTAGTGGCATGCTGACAGAAGAAGAGCGAGAAGACTATCGAAGCTTCTTGATGGAA
TTCCGAGATTGCTTCGCTTGGACATACAAGGAGATGCCGGGACTTGACTCTCGTGTCGCC
ACCCATAAGCTGGCGATTGATCCCCAATTTCGCCCAGTGAAGCAACCACCAAGGCGCTTA
AGGCCAGAGTTCCAAGACCAAGTCATCGCCGAAGTCGATCGACTCATCAACGTGGGTTTT
ATCAAGGAGATACAATATCCTCGGTGGTTAGCCAACATCGTCCCTGTGGAAAAGAAGAAT
GGACAAGTTCGAGTCTGCGTAGACTTTCGCGACTTGAATCGTGCTTGTCCTAAAGACGAC
TTTCCCCTACCAATCACGGAGATGGTGGTCGATTCAACAACGGGTTATGGCGCACTGTCA
GGTTATAACCAGATCAAGATGGATCTCCTTGATGCCTTCGACACGGCGTTTAGAACCCCT
AAAGGGAACTTCTACTACACTGTCATGCCGTTCGGGTTGAAGAACGCCGGTGCCACATAC
CAGCGTGCCATGCAGTTCGTCCTCGACGATTTAATTCATCATTCAGTGGAATGTTATGTT
GATGACATGGTGGTCAAGACCAAAGATCACGAACATCATCAAGAAGACCTTCGCATTGTC
TTCGAGCGACTACGTCGACACCAACTTAAGATGAACCCTCTCAAGTGCGCCTTTGCCGTC
CAATCCGGTGTCTTCCTCGGCTTCGTCATCCGTCATCGAGGGATCGAGATCGAGCCAAAA
AAGATCAAGGCGATACTTAATATGCCGCCCCCTCAAGAACTCAAGGATCTGAGGAAACTA
CAAGGGAAGCTGGCGTACATCCGACGCTTCATCTCCAACCTCTCGGGCCGGATCCAACCC
TTCTCAAAACTCATGAAGAAGGGCACACCCTTTGTGTGGGATGAAGAATGCCAAAATGGC
TTCGATAGTATCAAGAGGTACTTGCTTAATCCTCCTGTACTGGCAGCTCCTGTTAAAGGG
CGCCCCCTTATTCTCTACATTGCAACGCAGCCTGCCTCGATAGGCGCTCTCCTCGCTCAA
CATAATGATGAAGGGAAGGAGGTGGCTTGCTACTATTTAAGTCGCACCATGGTTGGTGCT
GAACAAAATTACTCCCCAATTGAGAAGTTATGTTTAGCCCTCATATTTGCATTGAAGAAA
CTAAGGCACTACATGTTGGCGCACCAGATCCAGCTCATTGCAAGGGCGGACCCTATAAGG
TATGTGCTAAGTCAGCCTGTGCTCACCGGGCGACTAGGTAAATGGGCCCTGCTCATGATG
GAATATGATATCACTTTTGTACCGCAAAAAGCAATTAAGGGCCAAGCCTTGGCAGAATTT
CTTGCTACACATCCAATGCCAGATGACTCCCCACTCATCGCCAATCTACCGGATGAAGAG
ATTTTCACCGCAGAGCTTCAGGAACAGTGGGAGCTTTACTTCGACGGAGCCTCACGTAAG
GACATCAACCCCGACGGCACCCCTCGACGGAGAGCCGGGGCGGGATTGGTGTTCAAAACT
CCACAAGGAGGTGTGATCTACCACTCGTTCTCTCTTCTCAAGGAGGAGTGTTCTAACAAT
GAGGCGGAATATGAGGCTCTTATCTTTGGTCTTCTCTTGGCGCTCTCTATGGAGGTACGT
TCCTTAAGAGCCCATGGGGATTCTCGGCTCATTATTAGACAAATCAACAATATTTATGAG
GTTCGTAAACCAGAACTGGTGCCATATTACACAGTGGCCCGGAGGCTTATGGACAAGTTT
GAACACATCGAGGTCATCCATGTGCCACGAAGCAAAAATGCGCCTGCTGACGCCCTGGCA
AAACTGGCTGCAGCATTGGTCTTTCAAGGAGACAATCCTGCGCAAATTGTTGTTGAAGAA
AGGTGGCTTCTTCCAGCTGTCCTAGAGCTCATCCCCGAAGAAGTCAACATCATCATAACT
AATTCTGCTGAAGAGGAAGACTGGCGTCAACCCTTCCTCGATTACTTCAAGCACGGCTCT
CTACCTGAAGATCCTGTCGAGAGACGCCAACTACAGCGACGACTTCCCTCATACATCTAC
AAGGCCGGTGTCCTCTACAAGCGGTCTTACGGGCAAGAGGTCTTACTTCGATGCGTTGAT
CGGAGTGAAGCCAATCGAGTTCTCCAAGAAGTCCACCATGGAGTATGCGGTGGGCATCAA
AGCGGACCAAAAATGTACCATAGCATCCGACTGGTAGGGTACTATTGGCCAGGCATTATG
GCGGATTGCCTAAAGACAGCTAAAACCTGTCATGGTTGCCAGATCCATGACAATTTCAAG
CACCAACCGCCGGCTCCGCTTCACCCGACGGTCCCTTCTTGGCCGTTCGATGCCTGGGGA
ATCGACGTCATCGGCCTCATCAATCCACCTTCTTCAAGGGGGCATCGCTTCATCCTCACT
GCAACAGACTACTTCTCCAAGTGGGCGGAAGCTGTGCCTCTGCGTGAAGTGAAGAGCAGT
GACGTCATCAACTTCCTCGAACGGCACATCATCTACCGCTTCGGGGTACCACATCGCATT
ACCTCCGACAACGCCAAAGCCTTTAAATCCCAGAAGATCTATAGGTTCATGGAGAAATAC
AAGATCAAATGGAACTACTCCACCGGTTATTACCCTCAAGCAAATGGGATGGCCGAAGCC
TTCAACAAGACCCTCGGCAAGATCTTAAAGAAGACGGTAGACAAGCATCGAAGGGATTGG
CATGATCGTCTTTATGAAGCACTATGGGCGTACCGAGTCACAGTTCGTACCCCGACACAA
GCTACCCCATACTCTCTCGTCTATGGGAATGAAGCTGTGTTGCCATTGGAGATTCAGCTA
CCATCTCTACGAGTAGCAATCCACGATGAACTTACTAAAGACGAACAGATTCGCCTTCGA
TTTCAGGAGCTTGATGCCGTGGAGGAAGAGCGCCTAGGCGCCCTTCAAAATCTGGAGTTG
TATCGCCAAAACATGGTGAGAGCCTATGATAAGCTCGTCAAGCAACGAGTCTTCAGGAAG
GGCGAGCTCGTACTCGTTCTGCGACGTCCCATCGTCGTTACACACAAGATGAAGGGAAAG
TTCGAGCCAAAATGGGAGGGGCCATACGTCATCGAGCAAGCATATGACGGAGGTGCTTAC
CAGCTGATTGATCATCAAGGATCACAACCGATGCCGCCAATCAACGGGAGGTTCTTAAAA
AAATATTTTGTATAAAACCCTGTGCCTCTTGTTTTCTTGTTTTCTTTAAAAAAAACAACA
TTGTGAGCTTGCCAACGTGCATTGACCATTGCATTGTTTGGTGCTCCATGTTTTGTTTTA
CAAAATGGACGCCACGTCCAACAAAAAAAAATCAAAATGGCTTTCACCATATTGCATTGA
GCTGGTAGAAGAAGACAAGGCAACCTTAGAACACCTCTGCAGGATTCAATGGATGACCAT
GACAGACTGTGCTTACAACTAAACATCCTTCACACCAACACACAAGTACTACGGGTGCAT
ATTTCCGAGGAATAGCAAAAAGACTTGATTGGGTTACTTCCTAGTAACAAGGTCCCCACG
CCTTCGTGTCCTTCGGTGTGCTTCAGACCTATGGAGATACTAAGCCCCAGGGAAGACTAT
AGGAGAAGAGTAAGAAAGGGCTACCTACCTCAACACAAGTTGTGGTTCAGTGTGCAGCCA
CTTGCCATCCCTGTGAGGCATGTCAACAAGGGACTTTACAAAAGAAATGGGCCTGCGAGG
ATTACATAGCCCACAAAGGGGAATGGTTGTCCTCCAAGTTTTAAGGATGCCAAGATCTCA
GATCAATCTCAACAAAGTCGTGATGATCTCAACTCAAGAAAACAATCCAATATCAATCTC
AATGAAGCCGTGGTGTCATGAAGCCGCGAAGCAAAAAAAAAAAGAAACAAAAAGATCCAA
ACAATTAGTGATCTCCATTGCATTCTGTCAGAAGGAGGAGGATAGCCATTCACCATCCTC
GGCAAAAGGAAAAGGCCACTCTCACAGCCGTTCCCCTATAACCCTATCTTAATTCAGCCA
TACCTAATTCTCTCGGTTCGATGAAGCACAATACCGGGGGCATGGGACTCGTGGTGGTAC
CTAGTGAACTGAAAGGCTAGAGCATGGATTTTCGCTGCCTTCTGAAAGTATCACCATGTA
TGCTACTCCTATACACAAGCACACCAGGAAGTTAGGTTGACAGGGAGCAATCGTCATGGT
CATTCGGCGATTCCCGCGACACGTTCTTCGGCAATCTTATCTGACGCTACCACATAGCCA
GTGTTCAGTGGGAAAGCCAACATTTTAAAAGAAAAATCAACAAAATCATTTTATTGCTGG
GTTTCTTTCTATCAACTCACCTGGTTTGCTCGGCTCTAGTAACCGTACTCTAGTTTTTTT
TTCCTCTTTCGTTTTCCTTTTCGTGATGCAGGGTTTTCGCTTCACGTCATTTAGAGGCAA
CATAACACTCTGAAGTCGCCATCGGGCTATACACCTTTCAACCTGACGGGTCGGCACCAC
AACAGTCAAGTGGTCGCGTCCGGATTGATAAGATGTTTTTCTTGGGAGCGGGGCGGCGTG
CCAACGCGGTCAGCGCCAAGCCGTGAAACCCTTCATGCTGATGAGGCAGGCACCGTGATA
TATCAACGGTCTCAATCGGTCTGATAAAATGTCTCAATTGTGGCATGGGTCTTTTTCGCT
GCGAGTAGGAGACGAATTCAAGTTATTTTGTTGGCTGGCACCTATACTTGGTCCCGACAA
AATTCCTTTAATTATTATTTGAAGGCATAGGTCTTCGCCTCAAGACTTCAGGAGGACAGT
TTATGCCTGAAGTTATTTTTATTCTTCACCTATCCTCAAAGCGCCAGATTTTCTGAACGG
TGCTACTACCCCACATGGGTTGATGTATTATATGAAGCAACTTGTACAGAAGGCAAACCA
GAAATTGATGGAAGAGATCATGCATGCAGCTGCGTGAGTACAGAATTTGTGCATGACACT
GTAGCATGGTGATGATGTGTCGCCCTCTGATTGCTCGGCCACATTGCCACAAGATGGGTT
TGTTAAAAAGGAATTAACTTAACAATGCAAACTGCTGGCTGGCCTTGGCTCAATATGTTG
CCGCCGTGATAATCAACAGAAGTTCATATGTATTCATGCACTTATAGATTACAGCCATAT
ATTCCCATATATCAGCTCTCGGGTCCCGGCAGGATCTTCGGCGGGTTCTATATGCGACGG
TGGCCGCATGCGCGCAGTGCCGAGTATTCGGATACAGAAGGGATAATACATATTAGCAAG
TTGAAAAAAAAAAACAAAGAGGACAAAACACAAGCACTCCATATATATCGATGAAGACAA
TATGACAGACTCAAATAATAAAACAAGTACTCCTAATTAATGGGTGCATGATAATGCCCC
AACTTTATTCAAAGATTGAAAACTAGCTAGCTGATCATCTAAGTTAAGAGCGCTTCTAAT
GTGCTTTACATGACTCGAAAAAAAATCCTAATTAAGGTAAACCAAGGAGAAGCATATGGA
GGCTATTCTAATTCTTCGACGTACTACCCCGAGGCGCCGATTCTCTACGATATGATAGAA
TGGCGGCCACCTCTGGCGGCGCGGCCACTGCAAGGAGTTTCCTCTCTTCAGCAAGATGCC
CCAAATAGACCTTCGCCTCGTCACGACGCTTTATCAGCTGCATGACGCCGTCGATGGTAC
TATCATAAACTTGCAGGTTCTTGGCGGCTGCCTCCTCTGATTCCAAACACTGGTGCTCCT
TCTCCCTCGCATCTTTGGCTTTCAGCTCATGTTCCTCCGCCTCTTTCTTCCAGGTAGCCC
CTGCTTGCTTGGACTTCTGAAGGTCCGCAGCCACGTCTTCATGGCCACTCTTGAGGAGGT
CAAGGTCTGGTAGCACGTCTGAACATGCACTCTCTAGCTTTGCTAAGGAAGAGCGCGCCT
CGCCTTCATGAGCAGCTAAAGTTCTCCCTTCAAAGGTTACCGGGAGCTCTCCCTTAAGAC
GTTGGACAAGTGCTCCCAAGTAAGACATCAACTTCTCCAAGTCTGTGGGGCGTCCAATCT
CGTAACTATTTTCCCATGCAGCGGTGGCAGCACCAATGTACTCTATGGTGCCTTCCTTGT
TCAGAGGTTTCTCCATCAAACAATCTTGGATGCTAAATAGATCCTCCTCCACCATGCGGG
CGTTGCGGCGTTCAGTGGGCGTGGACTTTGGAAGCTCCAGCGTCGGCAATTCGTCAGTCG
CCGAACTCACAGAGTTAAGTTGGAGATAGCGACCACCCGTCCCGAACTCAGCAAGGTAAC
GGGACGTCTTCTCCATCAACTCGTTCATCTGGCGAGCCGTGCCGAAAGGATTGCTTGAAG
TTTCTACAATGGGTATAGTACACTTTTCTCAGAAGAACCAAAGAAAGAAGAAAATACATC
AAGAGAAAGCAAAGGAGAATATGACCTCTATTAGGAGTCTAGTCATCCTTACCTTCCTGA
TGCTTTTGAGTCGAGGGTCCCGGAGCTGAAGCGGCATCAGCCGCCGGCATCACCGGAGAA
GAGCGGACAGGAGCATTAGCAGCCGGCACAACTGAAGGTACATCGTCAATAGGTACCGGA
GCAACATCGGAAGAGGCAGTAGCTTTAGGTCCCACCCAAAGCATTTGCCTGCTCTATCGT
ATCCTGAGTTGCAAGTATGTCCTAAAGAAACAGGTTATCAAACCACTATGACATAGAATT
TTAAGAAAAAAAAGAATTGGGGAAACACGAATACCTTGCCAGTGCCATCAGAAGAAGAAG
AAGAGGAGGAGTCGCTCAACTGGACAGCATCAAGCTCCGTGTCGGCAACCACAGAGCGGC
GGCAGCGGCGACGATCATCGCTTGAAGATTCCGTGGACGACACCCTCTCGTAAACTACGG
GGTTTTTTCCTCGCTTCTCACGCATGGTGCGGTCCAGCTCGGGATGTGGAGAATCTTCAA
TACGCAGACCCTTTTTAGAAGATTTCGGCAATGAAGGTTTGTCAGGACGAGCAGTTCTCT
CCTTCTTATGACGCCAGTCACGCAGGAATTCGATTGACTCGCCGTGGCGTTTGTATCCTC
CTCGATCATCTCTACGGACCGGGATCTTCGCGATATGCTGGGAAGGGTTGTCACCCTTGG
CCTCCTTCTGTTGCTTGCCGCCGGATCCTCCCGGGCGCTTATCTTCGACAGTGTGTCTAT
CTCCTGCCGAGCGCCTGTCCCATGTTACTCGCCTGTCCCCCGTTCTCCGCCCGTCTCGCG
GGACACGCTCTCCGCCGCCCCGGTCGCTGGCGCCACGCTCGCCTGCACCCCTGGATGCTC
CGTCTTCCCTGGCCATCTCGAGATGGTTGCCTGATGAAAAAGTACAGGATGATCAAGAAG
CGTCCTAATTCCGGCGGCTAAAGAATCGACAATGGATATATACCTGCGATGGAGTTAAAC
ACCTGAGGCGCCGTATTGCATAATCGATGCACAGGCATGACCAGCAATATATAGACTTCA
TCCAGATTACTCGTAACTGCCAAGGATTTGGAGTCCTGGCCGATGACGGTTTAGCTTTGG
TTTTCTTTGGCCTCACGGCCGGAGATAAGCTTCAGCACGGGAGTCCTTTCGTCGCATGAC
TAAACTCTACCGGACATGTATCGCATGAGCCAACACGACACCAAGTTAATTTCGCTCGCT
CCACGATCAAAATTTACTTGGTGGGGGGCATTTGTTTGATGGCATTTTTGCAGCGGCTAG
AACGATGAACCTGATAGCCATGAACATTAGGTATATGTGAGGCCAGCTAGCTCTCCATTT
CATGTGTGCATGCGCCATGCAAATATTGAAATACACACTGTGCCCAATCTATACTTGTCA
ATTAGTATATATATGCGTGTGTATACTGAATCAAGAGCAAGCTAGCTATATCAGTCGGCC
GGTGAAGCAACTACGTACATGCATGCATGCATGCATGGCAGTACACAAATATATGGTGTT
TGATTAAGGGTGAGGTGATTAATGGGCTTAATTAAGAAATTTAATGCGCCTGCCCCTGGG
CTTAGCCCATATCAGTGAATGACACAATCGCGGCGTATTATACATATCCGCAGTTTTGAT
TTATCGGCTAGATGAGTTTACTTATCGATCAAATTAGAGAGATAAGCTGGGGTTTCAATT
TATCTGAACGACTTCTGCTCACGCGTGCGGAAGAGATAAAACCAGATGAATTAAGAGATA
ACCAACAAACCAATTGATTTTATCTCTATAACAAACTGATCGATCAAGCCTTATCTGCAA
CGAACTTGACGCGGAGGAAACGGCGCGGACGCGGCCAGCACCGACCTCAGACCCATATAT
AAGGCGTCGACCCCTCGGCAGCCAGGGGCATTCACGAACTCATCCACACATTCATTCACC
AATGCATCTAGCATCCACAAGCCACCCATCATCAACACATCTACCCATCCAGCATCAACA
CATCCATCCATCAACTCTCATCGGCGATCCATCCATCGACGACACGCACCGGCGGCGGCG
AGCGACTTCGGCCGGAGTCCCGGCGTCCGGCAGGAGAGGGCGCGCGCGGTGATCCGATCA
TCAGCAAGCGCAGGAGAGGAGCTTGATGGCTAGTCAAGGTAAAAGCTAGCAAGATTGTTT
CATTTTCTTTCATCTACAGCACGCACACATCCATGCATGGGGATCCATCTGCACGTATCG
TCGTCGCCGGGGAAGTCGCGGTGGCCGATTCATCTACGCCTCACAGAAGCCTCATCGATG
CCGGCGTCTGTTCAAGCCGACGCAGTGCTACTTGTCCCTGGACTCGACGCTGCTAATTCA
AGCCGCTGGTGATGCATCTACCCGAAGCTGCGACCTCGCCGAGATACCGGACGTCCTTGA
TTTGCAAGCTTCACCGCACTCGAAGGGCTAACCATGGAGGAGGTCGTCGGGAAGCCGCTC
TGCCGGAGAGCGCCGAGGATCGCCGGAGCTGTCGCCGACTGCCAAGACTTCTATCCGTTC
CCATGCCGGAGGTCAAGCATCACGCATGGCGTCGAAACCAGCGGATGACGATGGAGGCAG
TACAGAGGAAGGACGGCGGGAGGACGGCAAGCCAGTGCTGTTGGATGGCAACAAGCTGGC
TAATGCATGTTGATTAAGTTAATTATTGTGGCAACATGGCCAACCAATTGGAGGACGACA
TGTCATCGCTGCTACAGTGCCATGCACAAACCAATGCGTGGGCTGAAGAAGTCCTGTTGG
TTTTTCTTATTTGTCCCAAATGAGATGCCGAGCTTTGATTAAATCCGGTTGCCGTCTACG
TCAACCATCTTCAATAATTTCTTCCTGATTCTTCTCTAATCGAATCTCGACGCAACTGCT
GTGACGTCGGGTCGTTCAAGCTATGCAACTCCATGCATGTCTTCACCAACAATCTACATC
GACACGTTGTTCAAGACCGAGGCTAGACGACGGAGGGCAGGCGAAGCCGATGCGAAGGCT
ACGCTACCAACACCGGCGCACGGACTGACGAGGCTATGGATCGCTGCCGGCGCTCACACA
CACACACACACATCTACATCACCATCACAACCATGCATGGAGAACGCGAAACGAAGACGA
CGAGACGACCACAAGCAGCTTAATCGGAGGTTCTCTTGTAGGCCTAGACCTGCGGAGGTA
ATTAACTGGGAGCTTCTCAAGGCCCCAGTAACCAGGAGACCACATCGCACAAGTCAGATC
TGTCCAATGACAATGGAGCGCAAATACATATATATTACATTGGGAATTTGTATTTATGAT
CTTTTAAGATTAATAAAGAGCATGTTCCTTATGTTTTGTTTACATTGTGTATTTAGGTAC
ACTGGCACGCCCGCACATATGTATCTCTAAATATAGAGATCTCAGATGTTATTTTCCACC
CTAAACA
>Osr29_ref
TGTTGGCAACTTTTTTGACAAGTTGACAAGCACGATCGCAGCACCTTAAGCTTTGCGGTG
ATCCTAGAGTCGCCAACCACCTCGATCTAGCAAAGAGCTAAACCTAGATGGGTTTTGATA
ACTAAACCGGCTAATGGAGCCGATTTCTAGATAACTACCCGTCTCGTGGGCAAGACGGAA
GGTTTTCAGGACAAACCTACAAAGAGATGTTGCACTCTCGCAGCGGCGGCGGACGGTTTA
CGGCGCAAACCGACAAAGATGGACAAACTAAGAGAAAACTAAAAGCAATATGAAAAGAAC
GATTCGATTGATTGATAGTAGATTGTTTTTTACAATGAACCGGCCTTGTCCCTTATATAG
GGGTTGGTCTTGCCCTCTACAGGCCCTTCTCCACGTCCAACTCGGGGTAGAAACCAAAGG
AAACCCGAAACATGCCTTCCCGAGCAAGGAAACCTCGAAACCCGACGCAACAGAATCGGA
CTTGGGCCTGCCGGTCAAACCGGCCACATACCGCCGGTCTGACCGGCCTTCAACCGGCGG
TCTGACCGCCCAACACACGGCAGTCAGACTGGCCTACCTCGAAGGAAACCGGTAGACTTC
CAAATTTTGGCAATATTTCCTATTTTAAGCCTAGGTGCCAAATTTGGGTGTAAACACATG
CCCCCCTGCCTTTTTGATGAACGACGTGAATCTAAAAGCATAGAACATGTTTTTGGTCTT
AGGACGATAATCCAATTACCGGCCATAGTACCTCCTAAGCGTCTTGCCAAACACTCGGGA
AGTATTTCTTTAAGTATTTCCCATTGATTGCTCGCTGAAAACGCTCCCCTTGTAGTGTCT
CCAAAAAGTATGCGTTCCCTCGAACAACGCCGCAAACTCGATAAGGACCCTCCCAACTAG
GAGACCACTTACCGAACTCCTTAGATCGAGTACCTAAAGGCAAAATTGTCTTCCAAACCA
AGTCTCCAACTTGAAACAATTTTGCTTTCACTCTCTTGTTGTACGCTTTGGCCACCCTCT
TCTTCTCTTTCTCTATCTCTTCCAATGCCTTCAAGCGCTTGTCGGTGACTTCATCAAGGT
TGTCTCCCATAAACGTCTCGTAATCTTCACTTGACAAATCATCTTGCTTGATATAACGAA
GAGAACCAAGATTTACCTCCACCGGTAAAACGGCTTCTTGACCATAAACCAACTCAAAAG
GAGTGACTTTAGTGGCACCATGTTTATATATCCTATGTGCCCACAATGCTTCAGAAAGCA
CCTCATGCCACCTCTTCGGGTGTTCCTCAATCTTCTTTTTTACTAGCTTTAACAATGTCT
TATTACTCGACTCGGCTTGTCCATTAGCCTGAGCGTAGTAAGGAGAAGAACTCAACAATT
TAATGCCATAAGATTCGGTAAAACTCTTCACTTCCTTAGACATAAAAGAAGCGCCTTGGT
CCGTAGTTAATGTTTGCGGAATACCGAATCTATGAATAATATGCTTCAAAATAAAGTCAA
TTACCTCCGTATGAGTCATATTCTTCAAAGGTACGGCTTCGGCCCACTTGGTGAAGTAAT
CCGTAGCGACTAGCACGAACCTATGCCCCTTTGATGACGAAGGATAAATTTGACCAATGA
AATCTAAAGCCCATCCTCGGAACGGCTATGGTTTGATTATAGGATTCAACACGGCGGCGG
GCACCAATTGAACATTGCCGAACCGTTGACAAGCCTCGCATCCTCTATAATATTTGAAGC
AATCATCAATCATCCTCGGCCAATAAAACCCCGCTCTTCTAAGCAACCAATTCATCTTGT
GGGCCGATTTATGAGTTCCACAAATTCCTTCATGTACTTCTCCCATAGCCACTTTAGATT
GATCTTTATCTAAGCACTTCAACAAGACACCATCTATGTTTCGGCGATACAAATCTCCTT
CCACAAATTCCTTCATGTATTTCTCCCATAGCCACTTTAGATTGATCTTTATCTAAGTAC
TTCAACAAGACACCATCTATGTTTCGACGATACAAATCTCCATCAAGCAATGTATATTTG
AATGCTTGCCGCCGAATTTTTCGATCAACCTTAAATGTGGGATCTTTCAAATATTGAATC
AAAGGAATTCTCGAATCCTCTTCTGTATCCTGGACACAAACGTCCGAATTCACAATTAAT
TCGGCTTCAAAATTACTTGAAACGTGCCCCCCAGCATTCTGCCTAGAACCGGTCAGACCG
GCCACACAGGGCCGGTCAGACCGCTCAGGGATGCCGGTCAGACCGGCGGCATGTGGCCGG
TCAGACCGCCCCTGGTCACGGTCAGACCGGCCGTGCAACGTCGGTCAGACCGCCTCTGGT
CCCCAACTTTGCCAATTTTGCGCAAAAATTTAAAATCAAGCACCGGCTCTTCTAATATCA
GAAATAACCCCCTTTTTACATTATAACCAGATGTTTGTTGTGCCAAGTCATTTGCTCTAG
AATTATCACACCTAGCAATATGTCTAATAGCAAAATTATCAAAATTGGCAATAATATCTA
AACATGAATCGAGGTACCTATTTAGTGATCCATCCAAGCACTTGTAGATCCCGGCGACTT
GTTGCACCACCAATTCCGAATCACCAAAGGCCTCCACATATTTAGCTCCAACCATCTCCA
TCACTTGTAAGCCGAACAATAAAGCATTGTATTCGGCTTGATTATTTGTGCAATAATATT
CCAAACGAACCGATGCCTCATAACACATGCCATTAGGTGAAATCAAAACTACCCCTTTGC
CTTGACCTTCTTTGCAAGAAGAACCATCAAAATAAATCTTCCAAGGTATAACTTCAACTA
AGCAAACCTCTCCCTCATAAGCAACATCTATATGATGGTCCACTATAAAATCACATACAA
TTTGGCCTTTTATAGTTTTCAATGGTTCATAAGCCAAATCATATTCTATCAAAGCATATG
CCCACTTACCAATTCTCCCACTTAGAATTGGCCTTTGCAACATGTGTTTAATAACATCGG
CTTGACAAGTAACTATGCATGTACTAGATAACAAATAATGCCTCAATTTGGTACAAGCAT
AGTATAAGCATAGACAAAGTATCTCTATAAAAACATACCTCGTTTCAGCATCCAAAAGAC
GGCGGCTCAAATATGTAATGATATATTCCTTGCCATCTTCCTCTTGCGTCAAAACGGCAC
CAATGACTTTGTCCTCGGAGGCAACATATAACCGAAAAGGCTTTCCGGCTTTAGGCGCTC
GCACAACGGGTGGAGTAGATAAATACCTCTTCAACTCTTCAAACGTCTCTTTTTGTTTTG
CCCCCCAAGTAAAATCGGCTTCTTTTTTCAAGCGAAGTATAGGAACAAAAGCATCGATTT
TACCCGCTAGGTTAGAAATAAACCTCCTCAAATAATTCACCTTACCTAGCAACTTTTGGA
CCTCTTTCTTGCATGTCGGCGCTTTGAAATCATGAATTTTTTCTATCTTCTTAGGATCAA
TCTCAACTCCTCTCTCATGCACCATGAATCCTAAGAACTTCCCCGCCGACACACCAAAAG
CACATTTAAGTGGGTTCATCTTCAAACCATACCGGCGCATCCTCTCAAAAGCTAATCTCA
AATCGGCTATATGGCCTTCCATACCATCCGATTTGACAACAATATCATCAATATAGATCT
CTAAGATAATACCTAGCAAATCATGAAAGATCAAATTCATTGCCCTTTGATACGTTGCAC
CGGCATTCTTCAACCCAAAGGTCATGACAACCCACTCAAATAAACCAACAAACCCCGGGC
ACCTAAAAGCCGTCTTGTACATATCCTCTTCCGCCATAAAGATTTGATTGTAGCCGACAT
TACCATCTAAAAAGCTAATCACCTTATGACCCAAGGCATCATTAATCATCAGGTCAGCTA
TAGGCATAGGATACTCATCTTTAGGAGTGGCTTTATTTAAATATCTAAAATCTATGCAAA
CTCTAATTTTACCACTCCCCTTCTTCTCCACTGGGACTATGCTAGAAACCCACTCCGCAT
AACGACATGGCCTAATAAACCCCGCCTTTAATAACCGATCAATCTCCTCTTTGACTCGGT
CATATAATAAAGGATTAAAACGACGAAGTGGTTGCTTATAAGGCCTAAAACCCGGTTTAA
CTGGAAGCCGATGCTCAACAAGCTCACGGCTAAGACCCGGCATCTCATGGTACTCCCATG
CAAAGCAATCAACATACTCTTTAAGTAGCTCGATTACCTTAACCTTATAATCGGCTTTCA
TGTTTTTCTGTACAAAAGTCGGCCTTGGTTTAGTTCCATCACCTATATCTACTTCTTCCA
ATGGATCGGCCGATGTAAACCCTTGTCCAAGCTTCTCAACTTCATCAAAATCTTCAACAG
TTTCACCAATATCGTTCTTTGTAGACCGATATTCTTGCACCCTCTTTTGTAACCACTCTA
AACTAGCCTCTTTACTCATTATACAAATTTATATGGCTTAGCCGTGCTACACTAGCCGGC
TTTACAGAGATAGGTACAAATTTGCCATCGGAGATACTAATAAAATCATAACTAGAAAGA
TCCCTCCCCGATAAGCATTGGATATTCCCATGACGCCACTCAAACGTAGCATCGGCCATT
GCAACTTCGGCCGATGTATCCGCTTGAACAATTTCAACATCATCGCCGTCCCATTGAATT
AAACATTGATGCAAGGTAGAAGGCACACAACAATTTGCATGAATCCAACAACGACCCAAA
ATAACATTGTAGTTACCTTGCACATCGACGATGAAGAAAGCGGTTGGTAGCGTCTTATTT
CCCACGGTGAGCTCCGCCGAAAAAATACCCCTCGCCTCCGTTGGTTCACCATTGAATCCA
TTGAGAATCATGTTGGTCTTCTTCAACTCATCACCCTCACGCCCCAACTTCTTGAATAGC
GAATACGGCATCAAGTTCACGGCGGCACCTCCATCCACTAGCATCCTAGAGACCGGCTTC
CCATCAACATGGCCTTTGAGATAGAGAGGCTTCATGTGACGGTTTGATTCATCGGGTTTC
TCAAAAACCGCGTCTTTAGGACCTAATAAGAATTGGGCAACCTCGGCTTCATCCATAGCA
CAAAACTCCATAGACAACATACACACCATGTTGATATCCATGTCCTCCTTTGGAGACGAT
TTACCTTCATCAACCTATTGTCCTTCCTTCTCCTCTTCATCAATCGGTTTTGCCTTCTCT
ATGGATTTAGGCCTCCATACTGGTGGTGGTCGCAACTCATTGAACCTTTTATCCCTTTTC
TCTTCGGCCTTTTTCTCCCTTAATTCTTGGGCCCGAAGACGTTGCAACCTTCTCTTTTGT
GTAGCCGTCAAATCCTTAGGCATCCACCTAGGATTCGGCTCTGTTCCAGGAGGTAAATAA
TGTCCTTTATTAACCTTGTTTGAAGACGATGAAGCCCTTACATCGCCTTTTGCAACTCTC
CCGTCAAACCGGCGCTGGAAACCGGTCAGACCGGCAGCAGACCGCCGGTCAGACCGGCCA
GATGCGCCGGTTAGATCGACGTTAGACACACGGTCAGACCGGCCTGAGGCGTCGGTCAGA
CCGTCGTCAGATCGGCGGTCAGACCGGCCAGATGGCCCGGTCGGACCGGCAACATGGCCG
CGGTCAGACCGGCCAGAAGGCCTGGTCAGACCGGCCGACTGCGAGGAGCTAGAACCGGCT
TCGGACTTTTTACTTGGGGACTTTCCAACTCCATCTTCGGAAGGTATAGGCACATCATGG
GATCCTATCTTGATGGTAATCACCTCCGAAGTCCTCTCTTCTATCTTGACGCGCTTTCCT
TCCCTCTTCTCTTCATTAACCCGATTTTTACCATAAAATCGGCTTTTGTTTGGTGAAGAT
AAACGCTCATGAATTGGCCTCCGTGGTCCTCCCCATCCTTGGTTGAATCTCATTGGCGGC
ATATGATTGTACATTGGCGGCGTTGCCCCCCCTGGCATAAAGTAAGGATAAGGATAACCC
GGCGGCGGCATTGGATAAGGACCCCATGACATGTCTTGTGGATGAAAATATGGAGGTGAA
CATGACCGTCTTGGCGAATGACCAAATCGCTCCCTAGGAGGTGATCTTGGTCTTTTCCCT
TTGTTGTGATCCCTCTCACCACCTTGCCTCTCATACTTTTCCAAAAGCATATCAAAAGTC
ACTTTGGTCTTTCTAGGGGCCTTAGAAGTCGAAGCTTCACCCTTATTCTCCTTCCAAACG
CCAATCTCCTGCTTCTTTGGCACCATCATCTTAGGCCTTGGCTCACCAATGACCACTTTC
TTTCCCTTGGTAGATTCGGCTTGCTCCGGCCGAATCAACACCTTCTTATTATTGAAATTA
ATTGTATTCACCGGAAAAGGATCATGATCAAACTTCATCTTGGAGCCATCGGTGAATTTC
AATCGTCCCTCATCTATGGCCGATTGAACCTGTCGTCGAAACACATTGCAATCATTAGTA
GAGTGAGAATGAGAATTATGCCATTTACAATATGCTCGACGCTTCTTGAGAAGGTATGAC
ATGGCCTTTAGGTAATCTAATTTGCTTCTCTTGCAAAAGATAATCAAAATCTTATCACAC
TTAGCCACATCAAAACTATATTTAACCTCACTTTGCCGATCTTTACGAAGAGTCGGCATT
AAGTTAGAACAAACAAAAGGTTTATTTTTGTTAGTCCATGACCATTCGGCAACATAAATA
TCATGATCACCCTCCTCCTCACTATCACTAGCATCAGAGTAATCAACTGCATTAACATTA
GGATTTTTGTCTAATGGTCTAGCAAATTTTTTATTATCTTTAACCTGGCTTTCTTGAGCC
AGAGCCCTTTACATAAGTTGACTAACATCAAGAAATTGTTGGCCATCTAGTTTTTCTCTA
AGAGGAGCAACTAAACCATTAAAAGCAAGACCGGCCAAATCTCTATCAGTTATATTCAAA
GTATAACATCGGTTTCTAACATCTCTAAATCTCTTAATATAGTCAACAACAGATTCATTA
TACTTTTGCTTAACCGATGTTAAATCACATAACCTAAGCTCAGTTTCTCCAGTATAGAAA
TAATCATGAAATTGTTCCTCTAATTGAGACCAAGTATGAATAGAATTTGCCGGTAAAGAA
GTAAACCATGTAAAAGCATTACCGGATAAAGATAAAGAAAACAAGCGCAATTTAAAAGTA
TCACTATTAGCCTCACCACATTGCGCTAAAAATTGACCTACATGTTCCCATGTGGTCTTA
CCATCTTCACCACTAAATTTGGAAAATTCGGGAACTCTATAATTTCTAGGAAACGACACA
TTATCATAATAATCGGGATATGGCTTTTTGTAAGCTCTAGCACGATTCCTAGTTTCGATC
CCGAATCTATTCCTCATAATATCACTAATCATATCCTCCATGTTATTAGGCCCTTGTGGA
TTTGGTGGTGGGTTTGGTGGCCTAATAGGTTGAGTTTGTGACGCAATATGATTATATTGG
CCTTGCCTAGTATCGGGAGGATATCCCCTAGAAACATCATTATAAACGTTAGAAATATGT
GGGGGAATTTGAGGATTAGTGGTAGCAGTAGATACAGGAGGATCAAATGTTCTAAAGTGA
TACAAATAACTAGCATTAGTCATTGGATCAATTCCCTGTATCGGGACGATTGCGCCGGTC
TGACCGGCTCAGGGCCCGGTCTGACCGGCGTCATGTTGCGCGGTCGGACCGGCCTGAGGG
CCGGTCTGACCGGTGGGATAATACCCGGTCTGACCGGCCATCTGGCCGGTCGGACCAACG
GCTGTGTCGCTGTCTGACCGGCCATCAGGCCCGGTCGGACCGGCCGTGAACGCCGCTCCG
TCGGTTTTAGACCCTATTGGATCTATGGGAGATTGACTAACAGTGGTATAGGCTTTATCT
TTTAATGTGTAATCATCCATAAGAGAACCTAGCCTATTCCTTAAAAACCCATCAACCTTT
TCCTTAAACATTACATCTAATCTATCTTTAAAATTAACCATAGATGAATCTATTGTAGAT
GCAATTTGTTGGTTGATAGATTGCGATACCTCGTCATTACTTACCATGTCGGGAGCGAGT
TTGGGACGTGGCCCGGGCTTGATGATCACGCCTTGACGAGTCCTAGTAGTTGCTCTCATC
AACGCCTCCCGTGTGAGCTCGTTGATGTGCTCTTCCATGGCTTTACGATCCTCTCCTTCA
AAGTCATCCAATGTGACCGGTATCACATGAGATGGCTCCACCTCCGTCTTAGATGATGGC
TTCGTCATGGCGAAGTCGAAGTCGAGTTGACGATGAACGGATCTTGTCCCCAGCGGAGTC
ACCAAAAATCGTGTTGGCAACTTTTTTGACAAGTTGACAAGCACGATCGCAGCACCTTAA
GCTTTGCGGTGATCCTAGAGTCGCCAACCACCTCGATCTAGCAAAGAGCTAAACCTAGAT
GGGTTTTGATAACTAAACCGGCTAATGGAGCCGATTTCTAGATAACTACCCGTCTCGTGG
GCAAGACGGAAGGTTTTCAGGACAAACCTACAAAGAGATGTTGCACTCTCGCAGCGGCGG
CGGACGGTTTACGGCGCAAACCGACAAAGATGGACAAACTAAGAGAAAACTAAAAGCAAT
ATGAAAAGAACGATTCGATTGATTGATAGTAGATTGTTTTTTACAATGAACCGGCCTTGT
CCCTTATATAGGGGTTGGTCTTGCCCTCTACAGGCCCTTCTCCACGTCCAACTCGGGGTA
GAAACCAAAGGAAACCCGAAACATGCCTTCCCGAGCAAGGAAACCTCGAAACCCGACGCA
ACAGAATCGGACTTGGGCCTGCCGGTCAAACCGGCCACATACCGCCGGTCTGACCGGCCT
TCAACCGGCGGTCTGACCGCCCAACACACGGCAGTCAGACTGGCCTACCTCGAAGGAAAC
CGGTAGACTTCCAAATTTTGGCAATATTTCCTATTTTAAGCCTAGGTGCCAAATTTGGGT
GTAAACA
>Osr30_ref
TGTTGACAGAAAACACGAGGCCTGGGAGATCTGCTTAACTCCAGTGCAGGTCCAAAACTC
GCCTTCGGATGTGTGAGCGTGCCAGTTGATTTGATCCTGCAATCAACAATAAATAAAGAC
AAAGAAACCGCGATTAATCTTATAAATGATAGCCGATCGGCTAGGTGCCGATGACATATC
ATTTATTTTAGGCCGATGTCATGTGTAGATCGATCGGCAGTCATGAATAATTAAGAAAGA
ACTAATTCTACTCGATCGGCTGTAGACATTAACAATATATAACTGTTATGTCGATATATA
CTTAAATCAAGTGATTGGGATAAATCGGTCGCCATGCCGAGACAGTATAAATCACTTAGA
TCGAAATATAAATTAACGACAGAACTATATACGTTCATAGCATAGCCGATCAGATAGATC
TAGCATGTATCGGCTAATACTCCGATACCACTTCATATTAAGATATTGAAGCAAGTAGAA
TATATCAAATAGAAGCATAATATACTTAAATGCATCAAGATCTTAACACAAAGGGCGGAT
TTAACATATCAATTAGGCATGTAAGGTAAAAGAAGTTAAATAAGGTAAGATCGGCTGAAA
CCCCGATGCTACGCTAATCGGCAACCAGGAAGCACGCTAGAGATTGATATTCTAAGCACG
ACTTAATAGATCAAACTCAACTGATGCAGCATTAAGTATGAAAAGAAGAACAATATCTAG
ACAATCAAGCCACTGGATGTTTCATAGAGTGGTAGATACTTTATACAATCCAAGCTAATA
TCGCTATTTAACCTAATCGACCGCCTTCTACCAACAGATGTTAGCCGATTGTAGGTTAGA
TGACGATATTACCAAAGATTATACAAGATATATGATAACTTGGCGAGTTACATAAACAAG
ATTAGAGTGTCATAAAGATGGAAGCACTAATCCCGAGAATACAAGCCGCCATAACAAGTT
TTACCTCTTGTTGAAGATCGAAACCGATGCAGCTCAACCCGGAAGCAAGAACCCGTCGAA
ACAAAACAAAAGTAAAAGGGTGGCGATGCGCCGAAATTGTATTGAACGTGTGTTATTTAT
TACATAGGGCTCGGGGTCTATTTATACCTGAGAATTACAAGATATGTCTATACCGGACAT
GACTATTATCTCTAACAAACTCCAAGATACCATAAGTCTTTGCGGCAGACTTTTGCCCAA
ACATATCTCTAAGGAAATTACATAAAATATCCTAATTAATAGATACAATTGCCTTCTCAG
GACTCTATCCATGCGTGGCAATCATCTTGAAGCATATCAACTCAACCCGATGATGTACAC
CAAATCGTATTCTTGGAATCGGCTGTATCGGCTAGCCCTGTCTGACTCGAACTCTGCCGA
TCCTGACCGTTGCCGATTCGGATTGCAGCCGATTCTCGCTCTGTTTCCGCAACGTTCTTC
GTCTTCGATTCCACTTCGATCTAATCTTCTTTTCCGATGCTGATATTACCAAATCTGGTT
CTTAACACATGCCCCCCAAGTCCGGAATATTTGATAATGTTTCGGATTTGCCATATATCG
ACTCCGAGTGAATATCGCACTTGCCGTTTTCTGACCGTTACTCTAGCCCTTTAAATACTA
ACCGCCACCCCCGAGAAACTTCACACCGTTTCCTCCGTTTTCACCACTGAAGCAAGCCAC
GTTTTCTCTCTCTCTCCAGCGATCCCCTCGGTGCACCAGCGATTTCAAGGCGATTCCGTC
CCCGGTTAGATCTCCGCCCCCGGCAATGTCGACTTCCGCCGATCCATCCACCGCGCCATC
GGCCGAGTACGTAGAGGTAAGTACCCATCGGCTAGATCCCTTTCTTTTGTAGCAGATTGA
TTTTCTCTCACCTCATCTTGTTTTCTTCCTCTCTATCCCCATCTGTAACTGTAGCATATG
TCCAATCTGGTTGCGATTCCGAGTCTGTCGCACGAGAACCACTACTTTCTTGGTCCAATC
GGCAACCTTGACCCTACTGATTTCATCACTGGTGAAACCAACAGAATCCCCTTTAGATTA
GCCAACCTTAATCTGGGTCACTGGAAGAATACCTTCAAATCTTGGCCATCTCTTGAGAAA
ACTACCCCTGAGAAGAGTTGGACCACATGGTACAAGCGTGTATCGGCTAGTAAGGCAGTT
CACTGGGATGAGATCGGGATCAACCAATCACTTTCCCTCACCATAGCCAATTCCGCTAAG
GACGAATCCCTGATGGCTGCCGCCACCTATTTCTGGTGGAACACCATCAACGCCTTCCTA
TTCAACCAAGGGCCGATGACCCCAACTTTGATTGACATCACTATGATCACCGGATTAGAT
GTAACTTCATCGGCCAATCCTATGAGCTTGAACACTAAGAACCAATTTGATTTCAGGACC
AAAAGCATAGGTGGTTGGTCTAGTTACGTAGCAGCATATATGGGTAAAGGGCTTGTCACT
CCCCGAGAGCATGTAGCCTTTTTGCTGATGTGGCTGGAGAAATTCCTCTTTTGTGGATCA
AGCTGTGGCCCCACAACCAATTGGCACTTTGTAGCCGAAGCCCTAGAATCACGATTGACA
ATTTCCCTTGGGCAAAATCCTCCTCGGCTATCTATATCAAATGTTGAACAATGCATCGGC
CAAGATAGCCGTCGGCTCAGTAGTTGGGGCAGGTGGACCATGGTGGTTGCTGCAAACCTG
GCTAAACTTGGCAGTTATGAAAGTTGTCAATCAACCATCTGTGACAGAAGCTGAATTCCC
AAGGTTGGAGCCGATTGTGGAAGATGATGGAGAAGAACGCACTCATCGTAGATGCATGTC
ATATGGAGAATATGCATATACGCCAACTGATGCTGGAGCAAAGTTGTCGGCTGAGCTGCT
TAAGGATTGGTTCTGCAGCTTTTATGAAGGCTTTCAGAAAGATGCCCGGGTTTGGTTTCC
TTATGAGGACTCAGCAGATCTTGAACTTCCATCAGATTTCAGATTTGAAGATATCAATCA
TGAAAAATACCAGAAATCCAGGGAAGTTCTTACGGCTGCAATCAGCCCATGCATCCTTCT
TGTTGGCATTCATTAGGGCAGAAACATCCAAGTTTCTTATGAATTTTACCACCCAATGAG
CTCAGCTAGACAACTTGGATTGGGACAACTCCCAATCGGCTTATTCTTTGCTGACAAAAT
CCAGTGCCGAGGAGAAATTTCATCAACTCTGATGATGGATCGGCTACTCAACATCCCAGG
ACCCCCCTTGGGCAGTATTGAGAACATAGAGCTGGCAAGGCTCAGGAGCTGGAACTTTGA
CAGATGGTGGGGTGAATGGAAACAACATATCTTCCATCAACCAGCTTCCATGAACATAAT
AGATCTGTTCCCTGATGTTATCCCTCAGGTAAATCTTTACTTTATCAATCTTGCTCGAAC
AACTGGTAGCTGATTTGAACCTTGACTAATCTTTTCTTTTGACCTGCAAACAACAGAATC
CTCTCCTCCTCACCAAATCAACAGTAGCAAGGATATTGAATATGCTCCAGGTCTAATTCC
AAATGGAGGTGGACCATCTCCCCCTGTCATCGGCTATCACGCCCCCATTACTTCAACCCT
CCTCCAAGGCCTAATCAGGGAACCAGCCGATGCAGGTAAGGAAAGAAAAAACAGGTCATC
GGCTGTGGACACATCAGCTCCGGCTCCCAAGATGAAAACCACATCAAAGAAAACCAAGCC
AGCTGATGACCTGCCTGCCTTGGATCCACCCATCGAACAAGCTCTGGATGAAGAAGACAT
TGAAGATGATATTGATCAGGCTGCAACTGAAGTGAGCGATACAGAGAGAACACCATTGGC
TTCGCCCAAGCAAACTCCTCCAACTCCTTCTGCTCCGACTCATTTTTCAAGGGTAAGCAG
CTCTCCTCTGCTCCTTTTGCAATCACTTTACTTATAGCCAACTGCTCACTGATCTTATAG
TTACAGAAGAAGAAAACTGCTATGAAGAAGAAATCGGTAGCACCAACTCTCAAACCGGCT
CCACCAGTAAGATATTCTCAATCCTCTCATTAACTGATCCCGGCCGATTATGTCTAACAT
TTGTCCTTTTTACAGCCTCCTCGTCCTCCTTCACCTCCTGTGCAGCTAGAATCAGGCAAC
CGTACTCCATCGGCTGCAGACAGCCACAACGTCGAAGAGGAAGAACAACCAGCTGCCCCT
GCTATTCCAGTAAGTTTTTGTTGATACAAATCTGAGATCGGCCAATCATGTTTTGATCCT
TAACCATCCACAATATTATCTCTTGCAGGTCTTAGCCGATCTGTTCTCATTTGATATCAA
GAATTATCTCGATGAAACAGAGGAAGACACCACCAGTAAAGCTATAGCTCCTCTGTCTGA
TGATGTAAAGAGAACGCTTGAGGATATCTCTCATCGGCTAGAAGCATCACTAGACAATTT
GGTGACCAACTGTGGCTCGATCCGGGCAAGGTTCACAGATATCCAAGCTCTACTCCCGGA
TGAACTAGCCGATGCCCTTACTCTAGCCATCTACCTTGAGCAACACCAATTCAAGCTGGA
AAAGGCCAGACAGAGATTAGCCGATCGCCGGGAGTGCAAGGATATTGAAGCTACAATCCA
GCACAATCGACAGCTTGTGCATGTAGAGAAATCCAAGCTTGATCAGCTGTCTAAGGGCCC
GATCAAGTCAAATATCGATTGGCTTGAAGCTCGTAAGATTGACCTCATGGCACAACTTCA
AGAATGCAACGCCGAGCTGGATATGGAGCACAAAAAGTTAGCCGATCTCCCGAAGTCTAT
CGAAGATCAAAAAGCCAGACTCAAATCGGCTATCAAGAATGTTGCAGATTTGACCAAGTC
TCTGAAAGTCATCTCTGGAACCGATGCTCAAGATGCCCAAGCTATTGAGGAAGTAGAGCA
AATTAGGCAAAGGGCTATTTCGGCTATCCAGCGATACTTGTCTCAATGACCTTCTGTGTA
ATAGACTTTCTATGTAATTGGCTAAGGTACTTTAGTTACTTTGCTGCTGATTAATACAAC
TTCGAAATTTGCTCAAAAATTTCCATTATTTGTATATATATGCCCCCCTAATTTTATAAT
GTCAGAAGCATTGATAAAATTATAAAAACAACTAAGGGCGACATATTTATATCGACCATT
GTACATCGGCAAACCACAACCGATTATAATAGAAAAACAACTAAGGGCGATATAACCATA
TCGGCCATTGTACATCGGCAAAGCATAACCGATTACAATATAAAAAGAACTAAGGGCGAT
ATAATCATATCGGCCATCTCAAGGCGATGTAAACACATCGGCTATCATGCATCGGCAACA
CCAGCCGATCATGCGTTAACCCAAACACTTGGGTAATATTTCTTCAAGTATTTGCCATTT
AGCGCTCTGTCATAAACTTCACCATCGAGTCCTTGCAACATGTAAGCCCCCTTAGATACC
ACCTTATGAATTTGGAACGGTCCTTCCCAATTCGGCGACCACTTGCCGAATTTGCTATCC
CGAGTCCCAATCGGCAAAATCAACTTCCATATAAGTTCACCTTCCGAAAAATCTTTGGGC
ACTACTTTCTTGTTATAATGCCGAGTAACTCGCTCCTTATCTTTGATAACCTTTGCTAGG
GCTCGTAACCGTGATTGAACCAGATCCTCCCTCTCATCGGCCATAAGGTTGGAATACTCA
TCGGCTGTTAAATCATTTTGCAATTCCGTTCTTCTAGAGCCGATTCTAACTTCCCATGGC
AAAATAGCTTTATGTCTATAAACAAGTTTATAAGGAGGAACCTGTATCGAGCCATGACAA
GCCATCCGATAAGACCACAATGCTTCGGCTAAACGAGTATGCCATTGCCGAGGATAATCA
GAAATCTTCCTCTTAATCAACTTGATCAAACTCTTGTTAGATGCCTCGGCCTGCCCATTA
GCTTGTGCATAATACGGTGAAGAATTCAACAACTTGATTCCCATGCTATCGGCAAACTGA
ATAAACTCATCAGACACAAAAATTGAACCTTGGTCAGTCGTAATGGTTTGAGGGATACCA
ACCCGATAGATTATATGCTCTTGAACAAACTGTATAGCATCCCCAGAATCAACTTTCTTC
AAAGGAATAGCCTCTACCCACTTGGTAAAATAATCGGTTGCCACCAATATAAACTTATGT
CCTTTACTCGATGGTGGATTAATCATACCGATCATATCAATTCCCCAACCTCTAAACGGC
CATGGTTTAATGATAGGATTCATAGCCGATGCCGGCGCTCTCTGGATCGCTCCAAATTTC
TGACAATCTTGACAACCCTTATAATATCTGAAACAATCCTCCAGCATTGTCGGCCAAAAA
TATCCAGCACATCGAAGCAGCCACTTCATTTTATGAGCCGATTGATGAGTGCCACATATC
CCTTCATGAACTTCACCGATTGCAACTTTTGCCTGATCGGTACTCAAACATTTAAGCAAC
ACCCCATCAATTGTCCGATAATAAAGCTCGTCGTCCAACAATATATACTTCAACGCTTTA
TATCTTAACTTCCGAGAAGCCGATTGAGATGGATCCTGTAAATACTGATAGACATAATAT
CTCCAATCATCGGCTGTTATAACAGCAACTTCAATCTGAACATGTTTGATCATCAGCTTA
TATCCCGATGCGCCTTGGGCTAGATCATTAGCTTCAATATTCTGCTCTCGAGATACATGC
TTCAAAGTTACTAGCCGAAATTCCCTCATCAGTTCTTGGCACTTCTCATTATAAACTATC
AACGTATCATTCTTGCATTCATATTCTCCTGCCAATTGACTGATGACCAACAAAGAATCC
CCCATGATTTCAATAGTATCGGCTTCGACTTCCTTGAGTAACTGCAACCCCTTGAGAACT
GCCTCGTACTCTGCTTGATTATTAGTTGCATAAGGTTTAATAGTATAGGCAAACTCAAAG
CATGCCCCCCGAGGGGAGATTATAACCAAGCCGATACCACAACCATGAGTACAAACTGAC
CCATCGAAGAACAAAGTCCATGGCACAACCTCAACCGAGCCGATAGAATCATCACGATAG
TCAACAATAAAATTGGCTATAGCTTGTCCTTTGATCGCCTTTGGTGACTCATACCGAAGA
TCAAACTCAGTCAATGAAAATATCCACTTTCCAATCCTTCCTTTCAGAATAGGAGCCGAT
AACATATATTTGACAACATCAGCCTTGCATATGACAGTACATTCATTGGACAACAGATAA
TGTCTTAACCTCGTACATGAAAAATATAAACACAAGCATAACTTCTCCACAGGGGAGTAT
CTAGTCTCTGCATTCAAGAGCCGACGGCTCAAATAGAACACAACCCTCTCTTTTCTTTCG
AGCTCCTGAATCAAGACCGAGCTGATTGACTTATCACCGGCCGATAAATATAACCGAAAA
GGTATTCCCTTCTGTGGAGGAATCAAAACAGGAGGGGAACTTAAATATTCCTTAATATTA
TCCAAAGCTTTTTGTTGTTCTGCCCCCCAGGCAAATTGCTGATCGGCCTTCAATCTCAAT
AATGGTGTAAAAGGTTCTAACTTTCCAGACAAAATAGAAATAAACCTTCGAACAAAATTA
ATTTTGCCGATCATCTCCTGCAATTCTGTCTTGTCCTCCGGAGGTTTAATCTTCTTGATC
GCATTGATACTTCTCTGAGTTACTTCAATCCCTCTCTCATGAACAAGAAATCCCAAGAAC
TGGCCAGCCGATACGCCAAAAGCACACTTTGTCGGATTCATCTTCAAGCCATATTTCCTG
GTCCTCTCAAAAACTTTTCTCAAATCGGCTATGTGGTCCTCTATTTCTTTAGACTTAACA
ACCACATCATCAATATAGACTTCAACCAACCAGCCGATTAGATCATGGTAAATGTAATTC
ATAGCTCGTTGATATGTAGCTCCAGCACTCTTTAAGACAAAAGTTATCACAACCCATTCA
AACAAACCGATTGCACCAGGACACCTAAAAGTCGTTTTATGAATATCTTCCTCAGCCATG
AAGATCTGATTATATCCTGCGTTTCCATCCATAAAACTCAAAATCTTATGTCCCGAAGCA
GCATCAACTAGTTGATCGGCTACTAGCATTGGATATTCGTCCTTTGGGGTAGCTTTATTC
AAATATCGGAAATCAATGCACACCCTGACCTTGCCGTTTTTCTTAATAACAGGAACTATG
CTAGAAACCCATTCAGCATATCGGCAAGGACGAATAAAACCAGCATCATACAAACGCTTA
ATCTCAGCCTTGACAGGTTCGAGCATATCGGCTTTGCATCTTCTCGGAAGCTGCTGGTGC
GGTCTAACCCCTGGTTTAAGAGGTAGCCGATGTTCGACGATTGATCGGCTGTGTCCAGGC
ATCTCATAATACTCCCAAGTGAAGCAATCCCTAAATTCTTTCAAGAGCTCTATCTGCTTG
GTTCTAAATTCTGCAGATAAATTCTTACTAATAAATGTCGGCCTTGGCCGATCGCCGGAC
TTATATCTATTTCTTCCAAATCATCGGCGGACATTAAACCCTGTCCTTGTTTGTCATCGA
GATCATCTACCGTGTCCTTGGTGTAGACGTTTGAACCCTCCATGACGCCCTCAAAGCAAT
AGCTCGGGTTCTCCATCTTCAATTGGCTGTATATCAGAATCACACTTTCAGAAAATCTCC
ATCCCAAACTTTGCCGGATAAGCAATCAAGGCCGTCCATCTCCTAAAGAGCTAAATCAGC
ACTAGCAACATTGACTGACCTGTCGGCTGGCACGATTTCTATCTTGTCGCCTTGCCATTG
AATCAAGCATTGATGTATGGTTGAAGGAATACAACAATTGGCATGAATCCAATCCCTTCC
AAGCAACAAACTGTAAGAACCCTTCCCATCGATGACAAAAAACGTAGTAGGAATAGTCTT
ACTGCCGACTGTCAGCTCCACATTTAGAACACCCATGGTTTCTGATGGATTGCCACCAAA
GTCTTTGAGCACCATGTTTGTTTTGATGAGATCTTCGGCGTTTCTGCCCAACTTCCTGAA
CGTAGCATAAGGCATCAAATTTACTGCAGCTCCACCATCGACCATCATCTTAGACATCGG
CTTCCCATTAACATAGCCATTTATATACAATGGTTTAAGATGCCGATTCTCTGTACCCTC
AGGCTTTTCGAAGACTACTTGTTCTGGCGATAGAATCAACTTAGCCGATTCTTCTTCTAT
TTCATCAACATCGGCTTGGTCGATCCCAAATTCGGCTGGCAAGGTAAAAACCATATTAAC
CGATGCAATCACAACGCTTTTCCCTTTGGCTAATCTCTTTGCTTCATCGGCCACAGCTTC
ATCGGTTACAGGAGTGTTTCTTAACGCGCCATTCCTGCTTCAGCTTTGTTTTCCTTAGCC
GATGATTGATTTCCTGCTCGACTTCCCGAAAGCGCTCTCGGTTTCTCATTCTTTGAACCC
TTCTGTTCTAATTCTTTGTAAATATACTAGGAGGACACCACTGAGTTTTCCTCTTTTTGT
CATCCTCCGGGTCATGATCCTGATTTACCGGGCCCAACCTTTGATGAACAGAAACCCTTG
CATGCTTCAGCCGATTGCCTTTAATATACGACTGGCTTGAACTCTCTGCAACGTTGCCGC
ATTCAGGACAGTCTTCAATAGATGGCAGCCTCATACCTTCATTCCAACAGAATCTAAAGA
ACTCACAACTCTAATGAGGATCGAAGCCATCATCATCTTTCTCGTAGCGCTTCTCCTGTT
GTCTATCGTACTTCTTTTGGTACTTATTGATGATCTTAGCCGAATTCACTTGAAAACCCC
TTGCACGGCCCCCATCGGCCGTTCGGCCAGCTGTATGCACCATATTGACAGGAAAAGGAT
TGCCATCAACCTTCATCGGCCTCTTGGAATCATCAAATTTGATTTTGCCTCCTTCGATAG
CTGTTTGGATCTGCTGCTTAAAGACCTTGCAATCATTGGTAGTATGAGATCCAGAATTGT
GCCATTTGCAATACCTTTTCTTGCCCAATTCCTCAGCGGATGGAATAGTATGACTAGCAG
GCATTTGAATCTGCTTCTCTCGGAGTAACAGATCAAAAATTTTGTTAGCATTGGTAATTT
CAAAATCATACCTCTCCTCTTTTCCAGAATTCTTCACCCATTGGCATGGTATAACCTTTG
TGCTCCTTACCCATTCGGCTGCAGCTATTTCAGAATCATCATCCTCATCATCCGATCCAC
ACATGTAAGAACAGACATTATTAACCTTCCTAGAATTCCTCCTAGCTTCAGCAAACCTCT
GCTCGTGCAAAGTTACCTTTTGTGTAAGATGCGATAAGCTTTCAAAGTCCTCAGATGAGA
ATTTCTCCCGGATCGGAGCAATCATACCCTGAAAAGCCAAATCGGCTAACTGGGCATCAG
TTAAACTCAAGCTAAAGCACTTATTCCTCATCTCTCTGAACCTCTGAATATATTCATGCA
CGGGCTCGTCATGTTTCTGCTTGATCACTGTCAAATCAGACAACTTCATCTCATGTACCC
CACTATAGAAATAGCTATGAAATTGCTTCTCCGGATCGGCCCAGCTGTTAATCGATCCAA
GCAGAAAACCAAGTAAAAGCCGATCCAGCCAAAGACAATCGAAACAACCTAACCCTCAAG
GCATCTACAGCCGATGCTTCACCACACTGAGCTAAAAATCGGCTAATATGCTCATAAGTT
GATGTACTATCTTGCCCTGACAACTTTGAAAAATCTGAAACTTTGAACCGGTTAGGGAGA
GGGACTCTCTCAAACCATTCAGGATATGGCTGTCGATATAAATTTCCTGTCTCTTTTGGT
TTAAGCCCAAACTGTTCCCTCATCACGTCAGCAATCACATCGGCCCATGGCCGTTATTGA
GCTGCCCCTTGCGATTGTTGCTGCCTGGGCTCAAATTGATTGTACTGTGGAGCAAATTGA
GGCTGAATTAACCCCCCTTGCTGATATTGGTCTTGCGGGGAAGGGAGTTGATATTGATAA
TTTAAATTGCCCCCCTGGTAATTTTGGTAGTTTGGCTGAATATTTCGCACCAAGTGCTCA
GGGACAATCTGAGGTACTACCATGTGGTCTGGCTGCATGTGATGGACCAAATGCTCTGGA
ACAACCTGATTCGAAGTATGTTGCCCAGCTGATGGATTCATCAAGCCTTGCTGGTGAATC
GGCTGGATAGTCTGCTGTCTTGATGGCGTTTGCTGAATCGGTTGTACAATCTGCTGCCTT
GGTGGCGTTTGCTGAACTGGCTGCACAACCTGTTGCTGAATTGGTTGTACAACCTATTGG
ATTGGGGGTGTTTGTTGAATCAGCTGCTGCTGGACTGGGTCAACAGCAAATTGAGGTGGT
AGAAATATGGCAGCAACCTGATCTTGCATTAGCTGATTCGCAACTTGCCCACTATGCTGC
GGCTGCTCTCTCGTCAACAGCCGAGGAAAAAGCGTGTTGACAGAAAACACGAGGCCTGGG
AGATCTGCTTAACTCCAGTGCAGGTCCAAAACTCGCCTTCGGATGTGTGAGCGTGCCAGT
TGATTTGATCCTGCAATCAACAATAAATAAAGACAAAGAAACCGCGATTAATCTTATAAA
TGATAGCCGATCGGCTAGGTGCCGATGACATATCATTTATTTTAGGCCGATGTCATGTGT
AGATCGATCGGCAGTCATGAATAATTAAGAAAGAACTAATTCTACTCGATCGGCTGTAGA
CATTAACAATATATAACTGTTATGTCGATATATACTTAAATCAAGTGATTGGGATAAATC
GGTCGCCATGCCGAGACAGTATAAATCACTTAGATCGAAATATAAATTAACGACAGAACT
ATATACGTTCATAGCATAGCCGATCAGATAGATCTAGCATGTATCGGCTAATACTCCGAT
ACCACTTCATATTAAGATATTGAAGCAAGTAGAATATATCAAATAGAAGCATAATATACT
TAAATGCATCAAGATCTTAACACAAAGGGCGGATTTAACATATCAATTAGGCATGTAAGG
TAAAAGAAGTTAAATAAGGTAAGATCGGCTGAAACCCCGATGCTACGCTAATCGGCAACC
AGGAAGCACGCTAGAGATTGATATTCTAAGCACGACTTAATAGATCAAACTCAACTGATG
CAGCATTAAGTATGAAAAGAAGAACAATATCTAGACAATCAAGCCACTGGATGTTTCATA
GAGTGGTAGATACTTTATACAATCCAAGCTAATATCGCTATTTAACCTAATCGACCGCCT
TCTACCAACAGATGTTAGCCGATTGTAGGTTAGATGACGATATTACCAAAGATTATACAA
GATATATGATAACTTGGCGAGTTACATAAACAAGATTAGAGTGTCATAAAGATGGAAGCA
CTAATCCCGAGAATACAAGCCGCCATAACAAGTTTTACCTCTTGTTGAAGATCGAAACCG
ATGCAGCTCAACCCGGAAGCAAGAACCCGTCGAAACAAAACAAAAGTAAAAGGGTGGCGA
TGCGCCGAAATTGTATTGAACGTGTGTTATTTATTACATAGGGCTCGGGGTCTATTTATA
CCTGAGAATTACAAGATATGTCTATACCGGACATGACTATTATCTCTAACAAACTCCAAG
ATACCATAAGTCTTTGCGGCAGACTTTTGCCCAAACATATCTCTAAGGAAATTACATAAA
ATATCCTAATTAATAGATACAATTGCCTTCTCAGGACTCTATCCATGCGTGGCAATCATC
TTGAAGCATATCAACTCAACCCGATGATGTACACCAAATCGTATTCTTGGAATCGGCTGT
ATCGGCTAGCCCTGTCTGACTCGAACTCTGCCGATCCTGACCGTTGCCGATTCGGATTGC
AGCCGATTCTCGCTCTGTTTCCGCAACGTTCTTCGTCTTCGATTCCACTTCGATCTAATC
TTCTTTTCCGATGCTGATATTACCAAATCTGGTTCTTAACA
>Osr31_ref_Ap003054_102778-110180
CGGTGCAGAGGCGAAACGGCGTCGGCGCCCGATTCTTGGCATCTGGGATGCGACATTGGG
AGCAAGATTCCAGCGGTGGCGATGGCGAGGGCGGTGCGGCGGAGCAAGGCCGGGTCGAGC
TCGAGGCCGACGAGGAAAAGGAAGAACGTTGGCGTCGTCGAGGACTCCGACGGCGTCGTC
GAGGACTCCGACAGCGGCGTCAGCGAAGTACGCCGTCAGGTGTGGAGGATGAGGTCCTCT
CGCGGCCACCGGTGCCGACTAGGCCGCGCGCACTCCAGGCATCGCCGCCGTCACCGAGCA
AGCCGCGACCAGGATAAGAGAGAAAGAAAAGAAAGAGAGGAAGAGAGATGGAGAGCTAAC
ATGTGGGCCCAAGGGCATTTTTAATATTTCACGTGATTTTTCTCTCCTCAACCGGAAATC
ATTATTTTAATCAGCGCGGTGTCCATTGGTAAATTACCACGTTTATGAAGTGTTTTTCCC
CAAAAGTGAGTTTGGGCCGTGTCCGACGGCTAAAACCACACAATAGCAGTGTCCTGTAGC
AAAATTTGCCAAATTTGAATTGGGAAAGGATGTCAAACACGTGGTTTTAGAGTTGAGAGA
CTTCTACTTTTAGCCATTACTAATGCAAATTCGAGGTTCACAAAACTAGTACGGGGTTGT
GTCCTTGTGGGCCTTTTTTTCCAGTAGAGTGTAACTACTTGCAACTTTCAAGTTGTGCCC
GTGTGGGTCTTTTCTTCCGATGGAGTGTAACTATTTACAACTTTAAGAGTCCCTTTGAAT
CACAGGAACGAGAAAAAAAATAGAGAAATAGGAGAAAACACATGATTCTGATAGGACTCT
GATATGTTATGGGGGGTCGAATGGACTTTATTCCTTCTATTTTAGCCATTACTAGTGCAA
ATTCTCATGTTCGAGGTTCAAAAAAACTAGTATGGGGTTGTGCCCTCGTGAACCTTTTCT
TCTGGTGGAGTGTAACTATTTGCAACTTTGAGCGTCCCTTTGAATCGTTGGAATGAAAAC
AAACAGATAAATAGTAAAAACACAATATTCTGATAGGAATGCAAATGCAAAATAAAGGAT
TACAAAACAAAGGAATAACCATTTGATTCAACCGAAATAAAACCGTAAGAATTGGATGAG
AGACATAGACTCAAAGCAAAATTTCCAAGAGGTAGAAGCTCTTGCTAAGTTTTCTCCAAA
ATCTCTATAGGATTGTTCATTCCATAAGAATTTCAAATGATTGGATAGAATTCAATCTTT
TGTTTCAAAGGTCTTTTATAGGATTTTTTAATAGGATTGAAATCCTCTAAAATTCGTATA
GTATTCCTTCAAATCAAAGAGGCCCTTAAAAATAGATAATCTCTAAATGCCATTTTTAAA
GTTGATTCTATGTGTTTTGCCATGGAAGTGTGGTAACTAGTTTTTTTCTACTTCCGCCAA
CCTGGCATGGCACATTGAGGTGCTAACATGGACCACTAATGCATAAAGTCCAGCTTGCCC
CTTCTGGAGCCCACCAATAAGAGAAGGACACAGACACATCACTTAGAACCTGATACACTC
ACAGCTGTAGGGTGACCTGTACTTTCGATGAGTTGAAGATAACAAAAGTTGTCGACCTGA
CTACAACCTATCATATGTTGTTATGTTGCGCCTTAGCGATCAATACATCTTTCTATGGGT
TATTGATCTGGCCGGTGCATATCAACCTTATTCTTGCAAGTAAATAAAAGAAACAAGCAA
GAACAAGGAAAAACAATATAAATTGCAAACAGTAAATAAAGCTCATGACAAGGGAGGTTT
CAAAGATGAGTAACTAGACGGCCCTGCCAACACGCGCAATTACGAGGTAAAGTAACACTG
GTTAAACTTTAAAATAACAAAACTCTGAAACCCTGAAGAGGTATCTAGATATTTAAGAGG
TGGGAGGACGACTAAGGCATCCCTAGGGTCGTGGTCCACTAGGTTGGGGAGAACTCTACA
TGGGGCCGCACTTGGGTTAGGCCCTAGATGAAGTTACAAGTACATAGAGGCCATTATAGA
TGACGCAACACCTTATTCCTAGAGTGCCGCTAACTGAGATTGAAATTTGAGGCGATGCTG
AATCCGTAGGAAATAAGGATCTGAGGGCTTTCCATCAAGTACTTATGGACCTAAAATGAA
GCTCGTATGCACATTTGGCGGTCATTCGAAGTCAGTGATGTTATAGGTGGCCAAATTGGA
TTTCAAAACTTGTGTAGCTGATCTCAATGTCTTTCAGTGAACCTATTATGTGAGCAATAG
GTTGTATCCATAGTAGTTAAGGTCTTGTAACATCATTAATTATTTTAGCAAATACAACTA
TTCTAGGATGTGAGGGCACACAACAAAGCATAAGGATACCACGTTGCTCGCCTTGCTTAG
AGCATCCCTAGGAGATACGCTACCCGATCCTCCATCTGTAATATGGTGTATAAGAGCGGA
AAACCCACCTCTAGCAGATGCACCATCCAGTCATCCAAAAGTGGCGGATGTTCCAAACAC
GGAGAGAGAAAAGCCAAAAATAGCGTGTCTCTCTCCTCATGCCAAATCACAACCAACGCG
TATGGATCAACCTCCCACCCCCATCTAGACTTCCGCGACCTCCTCTCCATCGCCGTCATC
ACCGGCTAGCAAAGGTGAGTATTCTGTGCCAGTTTTTGTTTTATTTTCAGCGGAGGGAGG
AGAGGGAGGGTGTAGCCATGGAGTGAGAGTGGAGAGGGAGAGGCGTACCAGATCTAGAAG
GAGGGTGTTCCTTCTCTGCGCCCTCGTCCAGTTGTCCACCACCGACCCTCGGCCGCACGC
CCGCCGCCGTCCCTCGCCAGCTTGCCTGCCGCCCCTCACCTGCCCGACCACCGCCGACAC
TCGGTCGCCCGCCCGCTGCCGTCCCTCGCCAGCTCGCCCACTGCCCCTTGCCCACCTGGC
CACCGTCGACCCTCGGCTCCACGCCCGCCGTCGCCCCTCGACAGCTCACCTGCCGTCATG
CCTGCTAGCTGCATACGTGACCGACTGCTCCATCCCTCTGCAGAGAAGGGTAGTAGTAGA
AAAGAATCGGTTCATTTGAGGAGAGAAAAGATAGTAGTACGTTACTTGCATTGCTTTTAT
GTTTATTGAGCAGAGAAAAGCAATAGAAGTAGAGTACAAACTAGATTTATGTTGCTATAT
TTTTGCTGTGCTTTTATGTTCATTTTATTTATGTTGCTACTTTTTTCTTCCTAGGTGAAT
TCATGGACAGCTATGTTAATTTGTTGGGTTCAAACATTAATGTAGAAACTTGGGATCCTA
GTCAAAATTCTCCCCCAACTGGACAGTAGCCACAACACAGTCCTATGGTTAGTGAACAAC
CAAGTGCTGAAGTTGGTGGGATCCTCTAGACCCAACAATAAGAGATCAAAAAAATTTAGC
ATTGCGGAAGATCAAATGTTGGTGTTAGCTTGGCTGAATACAACTTTAGATGAAATCACA
GGTGATGAGCAACATCGTGACTCTTATTAGGCAAGGATTCATCAATACTTCCATGAAAAC
AAAAAATTCCCCTCAGATCGTAACCAAAATTCACTTAACAACCATTGGGGTACCATTCAA
GAACAAATTAACAAGTTTTGTGGGTATTATGAGCAGATTCTTAATAGACCTCAAAGTGGA
ATGACTGTTCAAAATTATGTAAGCATCTAATTGAGCTAGCATCTTTCTTTCTTAAAGAAT
GTTGTTTTTTCTTCTTATTGACCTTGCCAATTAATGCAGATAACTCAGGCTTCTACTTTG
TACAAATCATAACAGAAGAAGACATTTTTTAAATGCATTGTCGGGAGATTTTGCATCATC
ATCCAAAGTGGAATGATAGGTTGTCCCAGAAAAAGCCGAAGGCTCACATCGATCCTTTGG
TGAGACCATATGCAAGCACAAACTTTAGTGAATTTCTTTGCAGCCCCGACATTAATATCT
CTCATCCTTTGGTGAGACCATCCGGGAAGGTGGAAAAGGCATAATGCACACGAGGTAATA
CTTCTTCATGCTCAAGTGAGAGTAGTCTTGTAGTTATTGCATTAAATAACATGTGGTCAG
AGAAAAAGGATATGAGTGCACAATCTAGGGAGGAAAGAAATGACTGGTTGGCTGAAGTTA
TTTCACTTGAGAAAGAGAGGTTGAAAGTAGAGAAACGAAAGTTAGATTTATAAACCTATG
AAAGAGAAAAAAGAATTATGAATATGGATCTTAGTGCTATGTATGGGCCAAGAAAAGCAT
ATTACTTGCGTTTGCAGCAGGAGATAATATCGCGTCATATGGATTTAGTTCATGATGTAT
GGATATGTACTATTTATTACCATTTCTTAATGGGTTGCGAACTTTTATGTTGTACGCCGT
GTAGGCTTTGATGAATTATGTACTATTGCTTGTAAGAGCTTTATGGGTTGTGAATTTTTA
TGTTGTATGTCGTGTAGGCTTTGATGTATTACGTAATGGTTATTGTTAGAATTTAATGGT
TTGTGACCTTTATGTTGTATGAAAAAAATGCTATGATTAATTGTGAGCACAAACAAGTTG
CATACATAATTAGAATTGCATACATAATTGAGGATTGCATACATAATTGAGGTTGCATAC
ACAATTGTGTTGCATACATAATTGATGGATTGCTTACATAAATGAGGTTGTATACACAAT
TGAAGTTGCTCACTACATAACTGGGAGGTTGTATACTACACTAGTTACTACCATGAAATT
GCCATAGATGCTCAACTAGATCTTCTTGAAGCTGAGAGCGAGTCTGTCTATTTCTAATGT
TATGATGATTCTGAATAAAGTCATGCAGTTCAGCTATAGGGGTATGCAAAGGTGTGACTC
GCTCTCCCTCATCATTATAGTTGTAGCAAAGATCTTCTTCATCCCTCTCATCTTCTACTA
TTATATCGTGTAAAATAATACATGCTGTCATGATTTCACTTAATATGTCTGAATAACAAA
ATCTAGATGGCCCACGCACAATTGCAAAACGAGCTTGTAGAACTCCAATCGCACGCTCAA
AATCTTTGCGATCTGCTTCCTGTTGTTGGGCAAAGTGTTTTTTCTTATTTCCTTGCGGTT
CTGATATTGTCTTCACAAAAGTGGCCCATGAGGGATAAATACGATTTGCAAGGTAATAAC
CAATTGTGTAGTTGTGGCTATTGATTTCATAATTCACTTGTGGTGCCTATCCTTTTGCTA
GCCTTGCAAAGAGAGGGAAGGATGAAGAACATTAATATCATTGTGAAATCCCAGCAAATC
GAAGAATGCATGCCAAATCCAAAGATCTCTTGAAGCAACATCTTCCAAAACAATAGTAGG
CATACTTGATTTTCCTTTATACTCCCTCCATCCCTAAATAAAAGGGATTTTGGTAGGATG
TGACACATCTTAGTATAATAAATCTGGACATAAGCATGTCTTGACATAATGAATCTGGAC
GAAGAGAGTACATGCCTTGCCATGCTGAAGGGCAATTTTTCCACTCCCAATGCATGCAAT
CTATGGATCCTAGCATTCCAGAAAAACCTCTCTGCTCTCGAAGTGCAAGTAATCTAAAAG
TGTCAGCACTAGTTGGATAACGCAAGTACTCGTCTTCAAAAATCTCAACAATAGCTCTCA
CAAACCTTTTCAAACTCTCTATAGTGGTATTTTCTGCAATTTGCAGATATTCATCTTGAG
TAGCGGCTGCGACTCCATTGGTTATCATTCTAAGTGCTGCGGTAATCTTTTGCAATGGTG
ATAGACCCAAAGCACTGGCAATATTTCGTTTTTTCACAAAATAATTATAATGGGCTACCA
CATCATTAACTATGCGCAAGAAAAGAGGACGACTAATTCTAAACCTGCGCAACAAAATGT
GAATTAATAGAAGTAGTGAACAAAATGGGATCAACCAAAATATGTAAATTAATTGCAAAC
CTTTGCCGGAATAAGACTAGGCCATATGTAGGATGCTCCGAGAAGTAGTCGTGGTGCAAC
CTATCATGGCCGGCTCGATGATTACGACAAACAACCTAATGACCAGGAACATAACCACCT
TGTCGTGGAGCATTCGACTGCTCATATTCATCTTGCGCGACTATTGCTGCAGTAACGATG
ATTTCATCGCCGGATGACGATAATTCATCCAACAGAACATGTCTCAAAATGAATCTCATT
GAGTGATGGAAGAACTATGCACAATAATGTGGATGGAGCAAAAAGATAGCAAGTAATGTA
GCGGTATGTATAGAGCTGAACTTTACATGTTGCATGTGCTAGCCGTTGGATAATTTGAAT
GAGCTAGCTAGCCGTTGGAAATGTAGCCGTTCGAAATGTTGCCGTTGCACACATAAAAAA
ATGCTTCACTCAATTCAAATATATCAATTAAAAAATTACCCATTAAAAATATATCCGTTA
AAATTTACTCATTTTGAAATATTATCGCGATAAATAACACCGTCAAAATTTAGTCGTTCA
AAATATATCCCTTAAAAGTACAAATGTAAGGTTAGTTGGAGAATATTACCCCAATATAGG
ATGGTGTGATATGAATGATCTGTTGGAGTGAAAGGGATATGAATGAGGAATCTTTTATCT
TTTTTGGATGATAATCCATATGGGCATTTGGAGGATCAAATATGGATGAGCTCCTGGGTA
TGCTCTTAGAAGCTAAGTTCTCGCATGGTGCAGTTGTATTGGTGCATGGTAACAATATTA
AGCGATTTGGTTGCTTTCTTCTTCCGAACCAACGTGACTATTTAAATCAAAACAACACAA
ACTCAAGATAACATTATTAGTTGATATGTCCCAGACTACTCAAGTAATATCAGGTTGGTG
ATTTGCATATTTTTATAAAGTCTGGAGAAGGCCAAAGAATATTTCAACCTCCATGCAGTG
TACCAGTGCCAACAGATGGAAATAAAATCGATGATATCAATCATCATGGTGAGGGTTAAT
TAGACCTAGATAATTAGCCAAGGCCATTAGGCATCATGGCCGCATTATTTTAATATATGT
TGGGCCTGGTTTGTAAAGGCCTATTTAGTCACTATATTAATTTGTTTATTGAGTTGGAGT
CGGTGTTGGTCTAGGCCTGCGAGCCTGTGTTGGGTCCAGTACTAGTGCTTGCATGCAAAT
ATACATATATGTTAGGTATTAGCAACAGGAGGCAGATTGGTTTTCCTAAGGGGCAATTGC
AAATTTACCACTATTTTGAATCGTTATTGCAAAACTGCTACTAGAAAATTGCAAAAATAT
CACTAGAACTGTCATTCGAGTGGCATCCTTGTAATATTGAAAAAACCGATGGAAAATTTG
CAAATGCCCCTTTTCCTAAAGTTCATGTTTAGGGTTTGGTCCCTGCCGAACTACCTGGTG
GCGATCCCATCAGCTTCTATCTG
>Osr34_ref
TGTCACACCCTGTAGTTCTCCTCCTAAGCCAAAATTGTAATTTATAAATGACCCTAAGAA
AATGCAGATGAAAACAGGAGAAAACCCTAAGAAAATAATGCAAATAATAATCGGATCTGA
CATGTGGAATTTTCCTTGAGTTCTACATGTCGAAATTCATTAACAGGATTTTTAGTGGAA
TTTTCAGAGCTCTAGAAATAATTTTAACCAATTAAAATGGAGCAAGTGCAATTTTAAATT
CCAGGGAAATTCCTTTTTCCTTTTTCTTTTTCTTTTTCTTTTTCCCCTCTTTTTCCTCCT
TTTTGCGAAATGGGCCGTCGGCCCATTTCCCTTTTCCTTCCCCCCTCCTCCTTGCTGGGC
CGGCCGTAGGCCGAGGCCCAGCCCAGCAGCCGGCCGCCCGCCTCCTCTGTCGGGGTCGCC
GACAGGTGGGGCCCACCTGTCGGGTCCCGTCCCCCACCTCCCGCCGATCCCGGCGCGCCG
CCGCGAAACCGCCGCCGCTCCCCACTCCTCCGCCTCCCCCGGGCCACGTCGACCACGCCC
GCGCGCGTGCCGCGTCTCCCGCGCCCGTTCCCCTCTCTCTCCCGTTCGCGCCCGCGCCCG
AGATGGCCGGGATTCGAAAATCGAATCCCGCCTCTCTCTCCTCCCCACTCCCCCACGTCG
GCCGCCGATTCCCGCCGCTCCCGGCCACGTCCGCCTTCCTCTCCCCCTACTTAAGCATCG
CCGGCGCCCTCTCTCTCTTTTTCCCCATTTCGCCGATCCCTCCCGTGCTCCCCATCGTCC
CCGCGCCGTGCAACCGCCCGCCGCCGCCGTCTTTGCTACTCCGGCCGCCGCTAGCCGCCG
CTAGGCTCGCCGCCGTCTCACGCCGTCGCCGCCGTTAGCTTCGCGCGGCCGAGGTCCACC
TCGTCCACCCCTCCTCCGTCGAGGTTCGTCGCCGGAGCCCTCATCTCCACGCGCACGGGT
GAGCGCCGCCTCTACCGCCGCCTTCGGCCATGGATTCCGATCGCCGTGGTCTATCTCTCT
CTCTCTAATCCCTCTCTTTTCCGTCCTTAGGGCACGCCGGAGCTCGTCCGCTAGCCGACG
CCGTCCTCCCGTGGTTCGCCGTCGCCGTCCGCCATCGTCTTCCTTCGCGCCGGCCACTCT
CGGTGAGGCACCTCCCTCCCTTTCCTTTTCCCCTTCCTCTCCTTTTAGGTGCCGCGCCGC
CGCTTCTAGACGCGAGCCGTTGCCCTTGGCCGACGCCGCCACCTCCCGTGTCGCCGTCTG
CCGCCGCCGCCTTGCGCCGTCGCCGCTAGACCTAGCCGGTCGGTCGGTCTTGAGGCCGAG
CCGAGCCGGCGGCCGCATTTATCGCCGCCCGTTCCCTCCCCTCTAGTCGCCGCTCTCCGC
CGTCCGTCGGTCGCCGTCGGCCGTCGTCGGCCGTCGCCTTGCGCCGCTGCCGCTTGCGCG
CCGCCGCCGTGTGAGCGCCGCGCCGCCGGCGCCATGGTCGCCGCCGTCTCGTGTCGCGCC
CGCGCGCCCCGGCCGCCACGTGGCGCCGCCGCCCCCCCTTTTCCCCCGTGCCGCTGACCC
GTGGGCCCGCGAGCCGCCGCCTCCTCTCTCCCCCCCCGTGTGGCTGACGGGTGGGACCCG
CTTGTCGGCGCCGCGCGCCGCCCCCCCCCCCCCGGCTGACGTCAGCCCTGGAAGTTATTG
CGCAATAAATTATTTAAGGATTTCTTTTATAGTAATAAACACAGTGAATCTTCTAAAATT
CATAACTAATTCATCCGAGCTCCGTTTAATCCCATTCAAGTCTCAGTAAATTCATAAAAA
TGTGTAGAATCCATTAAAAATGGTCTTGTTCTCTGTTTCAGTAGTCTTATAGCCTGTTTG
CAATGTTTGCTTTGTATGTCGCTAGATTCCGATCCCGCCGACGCTCCGGTGTACTTCGAG
ATAGTCGCCGAAGTCCCTCCAGCAGCAGAGCAAGGCAAGTCATGCTTGTCACTTGAACAT
GTTGATCCTATATTGCAAATGCTCTATTGTTTTCTTTCAAATATTGCATTGTTTTATAAT
ATCACTATGGGATGGATACCTATTGTTACGGCCATGCTTTTGGATATCATGCTCCTTTGT
TAGCTTGGGTTATAACATGATTAGACTTTGGACTAGGAATTGCTTAGCCATGCTTAGTTC
AACTAGCACACATTGGGGATCTCATTTAACACCTAGACTATAGGTTTATATGATAATGTT
GGTTTAATACCACCGCTCTGGTGTTGGTTAAATAAAATGAACCACATGGTGGGCTGTGGG
TGCATGGTTTTGCTGGTCGCACCCATGGCAGTTAAGGACCGGTTCGCGGGATGCCCTGGA
AGAACTTATCGTACTTACCACAAGCCAGCGTGGGCAACGGCTGGGCTTGTAGTGTAGCTT
TCCTCTAGCCGACGCATCCAGGCAAGGGTGGGCGTGATGGAGTTTGGATGGGCCCTGCGA
CGGCCTATGCGGCTTCCGGATTCACCTAGGCACGAGAGGGGACTGCCCGCTGCCTTGCGA
GGAGTGGGGGTGAAACCTGAGGTGTGGTGTGCTTGGTTAGAGGAGGCTATGCGAAGGGTC
CTGTCACGGCCTCTTTCCGGTATGTCGTGGTGGCATGTCGGCGCACGGAAACGTGTCGTG
GGGCTGTGTCTTGTGGGTACAGTTGTACACCTCTGATCAGAGTAAAACTATTCGAATAGC
CGTGCCCGCGGTTATGGGCGGTCAACCAGATTCACCGTGATTAGTCTCACCATAGTATAA
TCCTCTAATTTGGATAGATTAGGTGGATGGTTGGGCCTGTCGCAACGTGGTGTAGCGTTG
GACAGTGGATGATTAATACTGCTTAATTATTACAACTGTTTTCGCATTCAATTCCTGTTT
ATAAATGCCAGTATTTATGCAAATGAACCTGCTTAGCTATCCCTTGTTAAATCCCTGCAT
CATACCTCCATTCCGGTATGACTTGCTGAGTACAGTGGGTAGTACTCAGTCTTGCTCTAC
TTTTCCCCCGACCTCAGAGTTCGAGTACGCGTCCGATGGCGGGTTCTCCGAGGAGTAGGC
TTCGTCCGTGCCGTCGAGGATGCCTGTGGAGTGGTGTTCCCGCTGCAGTTCAAGTCAAGG
CTTAGCTCCAGTTTCTTTTGTTTTCCGCTGCATTTCTGTAAGACCTTTATAATGTTTGTA
AGACGTGGATCTGTATGTCAACATTGTCGTTTGTGTACCCCGGCTGGTCCTGGACGGGGA
TTTTAATGCACATTCTGCTTGGAATTCCATTCGGGAATTTCTGGGCGTGACAAGTTGGTA
TCAGAGCCGACCTTGACCGTAGGACAAGCCAAATGGAAAAACCTAAGAGCCCTCTGAATC
CTTTTCATTGCATATGTTCTTTGCAATTGGATTTGTTCCGGGAAAATTGGGATCTGTTCT
TGTGGTTCAAGGGAAAAATCTTGGTCGCTCGTTTAAGTGAGATTTTTCAAAACGAGTCAG
TCTAGGGTTTTAGTAAAACTATTGAGATTTATTCGTCAGTCAGTTGGGATTTGATGGGTG
AAATGCATTAGGTCCTAGCTCTGTAACATGGGTTGCAAGGTATTTATGCTTTGTTCGTTA
TTATTAATATGTATCTAATTTCCCATTATTTTATCGTTATGTGAGTCCGTCTTATTTATT
CGCTCTCATGCAAAATGATCTATGCATAAAATTTTGCTCTTATTTGATTCCCTCATTTGA
GTCTTTTATTGCTTTATTTAAATTTGGATTTGAGCATGCATTGATCCTACTCCTTTGTCT
TCTCTAGATGGCCGGTCACCCACCCAACCACCGCGGAGAAGGCATGATCGATTTCGTGGC
AGAGTTGGCACGCATGACACTGGTGGTGGGCTACCCCGACGCGCCGGAGTACACGACCAT
CCCACCGCTCAGTGGCGAGCTTCCTCACCGTGTCCGCTTGGAGGTCCATGGCTACGTGGG
GACTTGCCTCGCTAACATGGCGGTCGAGGCATCAGGAGGCACAGCAGATCACGCCTGTCA
GGAGGCAGCCTACCTGATGATGGCCAGACTACGGGAGCGCCACAACTACATCTTCCACGA
CACGGCGTACCGCTACCACCCCAGTCGAGCCCACAGTGATGGCGTCAGCTCCTTCCGTCC
GACAGCTGGCGAGAACGACACCACCTTCGGTCACATGTGTGCTGTGATGAGGGGTTTGGA
CAGGATGCACTCGGACCTGCACAAGGCGACCAAGGCCTTGAACGATGGGAAGCTCATGAG
GATCGTCGCTCTGAAGGACGAGATAGCGCGCCTGAAGAAGGAGAATGCTCAGTTGAAGGG
TCTTCCAGCGCCAGGAGGAGTCCGGATCCGCACTACGCCCCGTAAGAGGACGACTGCACC
CGTGCGCATCCAGCTTGCGCCCAGGAACCCACCTCCAGCAGCAGCTCCCGCAGCACCTCC
AGTTCCGCCCGCAGTTCCTGCAGCTCCAGCTCCAGCTCCCGCGTTCACTCTCTCCTTCGC
TCCAGCATCAGCCGCCAGAGGTCCAGCCAGTGGTACCGGAGGTTGGTTGTCTGCTACTCC
CAGTGGCAGCGGCGAGACTGATCTGTCAGGTTCCAGGAGTCGCTCAGAGGGACCTGGTGA
TGAGCAGGAGGACGCCTTCGACTCCACCGACCGCAGGAGCCGTTCCGAGCATTAGGCTCG
TTTTCCCATTAGTTTATCGATTGTCTAGTTTCTGCTTGTTAGTTTGTGTGTTTAGGTTGC
TTGTTTGGGGTCAGTCGACGGTCGATATCATGTGCCTATGATATGGCTGTCTTAATAAGG
ATGTTTGCTTGCTCTTTTAAGTGTTTTAATTCAGATCAGAACAATTGCAGTTTTAATTCC
TATATAATAAAGCTTAGCTCTTGAGCATCTGTTTTTCTTCTTTTCCCCGTCTGCTCTTCC
CTCCAGATGGTCTACACCAGGACTGGTAGCCGCGCAACAGGCGAGGGTAGCAACGGTGAA
GAACGCGCTGATGGTGTACACCCCAACAGTGATTCCGGCAATGTTCCGCCACCACTTCCC
GAAAATCCGACCCTTGCCCAAGTTATGGCGCATCAGACTCAGATGATGGCGGCCATGATG
CAGCAGATGCAGCAGCAGCACCAGCAGATGCACCAGAGGATGATGCAGCACGTCGAACAG
CAGCACCAGCAGTTTGGTCCCCCTCCCCCTCAGTCCAAGTTGCCTGAGTTCTTACGTGTC
AGGCCACCCACCTTCTCCAGCACCACCAACCCTATGGAGGCGAACGACTGGCTCCATGCA
ATAGAGAAGAAGCTGAATCTCCTGCAGTGCAATGATCAGGAGAAGGTCGCTTTCGCCACA
CACCAGCTTCAGGGTCCTGCGTCAGCTTGGTGGGACAACCACATGGCCACCCGCCCACCG
GGCACTGAAGTCACGTGGGCAGAGTTCTGCCGTAGCTTCAGGAAGGCACAGGTGCCAGAT
GGGGTCGTGGCACAAAAGAAGAGGGAGTTTCGTGCACTCCACCAGGGCAACAGGACTGTG
ACAGAGTACCTCCACGAGTTCAATCGCCTCGCGCGGTATGCACCAGAGGATGTCCGCACC
GACGCCGAGAAGCAGGAGAAGTTCATGGCGGGCCTGGATGACGAACTGACCAACCAACTG
ATATCTGGGGACTACGCCGACTTTGAGAGGCTAGTTGACAAGGCAATTCGTCAGGAGGAC
CAACGCAATAAGATGGACAGGAAGAGGAAGGCCGCGCAGTTCAGGGCACCTCAGGGAAGT
CACCAGAGGCCGCGCTTCACTCCCGGACAGCAGGGTGGACCTACCACCATGATCGTCCGT
CAGCACCGCCCGTTCAACTCCAGCAACTTCCACCAGGGCTCCAGTGGCAGCCAGAACCAC
CATGGAAGTCAGCCCAACCGCGGTGCAGCTCCACGCCCACCAATGGCACCGGCACAGTCA
GGCCAGCCCGCGCAAGCCAAGAAGGAGACGGGAGTAAAACCAGGGTCTTGCTTCAACTGT
GGCGAGCTTGGCCACTTCGCTGACAAATGCCCGAAGCCCAGGCGTGCCGGGCCAAGGTTT
ATCCAGGCTCGTGTCAACCACGCATCTGCGGAGGAGGCACAAGCAGCACCAGAGGTCGTA
CTGGGTACGTTTCCTGTTAACTCAATCCCTGCAACAGTACTTTTCGATTCTGGTGCAACG
CATTCTTTCATTTCAAAGAAATTTGTGGGGATGTATGGGTTAAGGAAAGAAGAGCTTCGC
ACACCAATGAGAGTTCATACCCCGGGAAATAGTTCAACCTCAGTCAGTTTTAGCCCTTCA
GTGCTAATAGAAATTCAAAGGTCACCATTTCTAGCCAACCTCATCCTTCTCGAATCCAAA
GATCTAGATGTCATTCTTGGGATGGATTGGCTGACCAAGTTTAAGGGGGTCATCGATTGT
GCGAACCGCACCGTCACCTTGACCAACGAGAAGGGAGAAACCGTGGTGCACAAATCACTA
GTCTCACCAAAGCAAGGGGCCTCCTTGAATCAGATTGAAGCAGAAATCCCAGTGGACACC
ATGGAGAAGAACTTGAGGAAATTGGAAGATATACCCATAGTCTGCGAATACCCGGAAGTG
TTTCCTGAAGACCTCACTACCATGCCACCCAAGAGAGAGATTGAATTCCGGATTGACTTG
GCACCGGGAACCGCTCCAATTTACAAGAGACCGTACAGAATGGCGGCCAACGAATTAGCG
GAGGTCAAGAAGCAAGTTGATGAGCAGCTGCAGAAAGGGTACATACGACCAAGCACTTCA
CCTTGGGGCGCTCCGGTCATTTTTGTGGAGAAAAAGGATAAGACGAAGAGGATGTGCGTC
GATTATCGCGCACTTAACGAGGTCACAATCAAGAATAAATATCCTTTGCCGCGAATCGAC
GATCTATTTGATCAACTGAAAGGAGCTAAAGTGTTCTCTAAGATAGACCTGCGATCAGGC
TACCATCAGTTGAGAATCCGGGAAGAGGATATTCCGAAGACGGCCTTCACCACTCGGTAC
GGGCTATATGAGTGCACGGTTATGTCCTTCGGACTTACTAACGCACCCGCATTCTTCATG
AATCTGATGAACAAAGTGTTCATGGAATTTCTGGACAAGTTTGTTGTGGTATTCATCGAC
GACATTCTTATCTATTCAAAGTCCGAGGAAGAACATGAACAACATCTCCGTCTAGTACTC
GAGAAGTTGAAGGAACACCAGCTATACGCCAAGTTCAGCAAGTGTGACTTCTGGTTGACG
GAAGTCAAATTTCTGGGCCATGTCATTACAGCTCAGGGTGTAGCAGTTGATCCATCGAAC
GTGGAGTCAGTTACCAAATGGACCCCACCTAAAACAGTGTCGCAGATTCGGAGTTTTCTT
GGACTTGCGGGTTACTACCGTCGATTCATCGAAAATTTCTCCAGAATCGCCCGACCCATG
ACTCAGTTGCTTAAGAAAGATGAGAAATTTAAATGGACAACTGAGTGCGATAAGAGTTTC
GAGGAGCTCAAGAAGAAATTAGTATCCGCACCAGTTTTAATTCTGCCCGACCCGACGAAA
GACTTCCAAGTTTATTGCGATGCATCCCGTCACGGACTTGGATGTGTCCTAATGCAAGAG
GGCAGAGTGGTTGCATATGCCTCGCGGCAGTTGCGTCCACACGAAGGAAATTATCCAACT
CATGACTTGGAATTGGCAGCAGTGGTCCATGCTTTGAAGATTTGGAGGCACTATCTGATT
GGCAACCGCTGCGAAGTATATACGGACCATAAAAGCCTGAAATACATCTTCACCCAACCG
GACCTAAACCTTCGACAACGAAGATGGTTGGAGCTAATCAAAGACTATGACATGAGTATC
CATTACCACCCGGGTAAAGCCAATGTGGTGGCAGACGCTTTAAGCCGGAAAAATTACTGC
ACTGCCCTATGCGTCGAGGGCATGTGTGAGGAATTGCGGCAGGAGTTTGAACATCTCAAC
GTGGGGATTGTTGAACACGGGTTCGTAGCCGCTCTGGAAGCACGGCCTACGCTCGTGGAT
CAAGTTAGAGCCGCTCAAGTAAATGATCCGGAAATAGCAGAACTGAAAAAGAACATGAGA
GTCGGAAAGGCTCGGGATTTCCTTGAGGATGAGCACGGCACAATCTGGATGGGAGAAAGA
TTGTGTGTACCTGACGACAAGGAATTGAAGGATCTGATACTCACCGAGGCTCATCAGACC
CAGTACTCCATTCACCCAGGCAGTACTAAAATGTATCAAGACCTCAAAGAAAAGTTTTGG
TGGGTCAGCATGAGGAGAGAAATAGCCGAGTTCGTCGCACTCTGCGATGTTTGCCAACGA
GTGAAGGCAGAGCACCAAAGACCCGCAGGTTTACTCCAACCTCTTCAAATCCCGGAATGG
AAATGGGAGGAGATTGGAATGGACTTTATAACGGGACTGCCCCGGACATCATCGGGACAT
GATTCAATCTGGGTAGTCGTGGATCGACTCACCAAGGTGGCTCACTTTATACCAGTACAA
ACCACCTATACGGGAAAGAGATTGGCAGAATTGTACCTCGCAAGGATCATGTGTTTGCAT
GGGGTACCCAGGAAGATAGTATCCGATCGAGGTAGTCAGTTCACCTCAAAGTTTTGGCAG
AAACTGCAGGAAGAAATGGGGACCCGCTTAAACTTCAGCACGGCCTATCACCCGCAAACT
GATGGTCAGACCGAGCGAGTCAATCAAATCTTGGAGGATATGTTGAGAGCTTGCGCCCTT
GATTTTGGCGGAGCTTGGGACAAAAGCTTGCCATATGCGGAATTCTCGTACAACAACAGC
TACCAGGCCAGTCTACAGATGGCACCATTTAAAGCTTTATACGGCCGGAAGTGCCGCACA
CCTCTCTTCTGGGATCAGACAGGCGAACGTCAACTATTCGGAACAGAAGTATTAGCGGAA
GCAGAAGAGAAAGTCAGAATCATCAGGGAAAGGTTGAGGATTGCTCAGTCTCGACAGAAG
AGCTACGCGGATAACCGTCGAAGGGAGCTCACTTTTGAGGCGGGAGATTATGTATATCTT
CGTGTCACTCCGCTCCGGGGAGTACACCGCTTTCAGACAAAAGGCAAGTTGGCACCACGC
TTCGTGGGACCATACAAAATTTTGGAACGAAGGGGAGAAGTTGCTTATCAGCTAGAACTT
CCGTCCAACATGATCGGCATCCATGACGTGTTCCACGTATCCCAATTAAAGAAGTGCTTA
AGGGTACCTGAGGAACAGGCTGATTCGGAACACATCGATATCCAGGAGGACCTGACCTAT
GTGGAGAAGCCGGTTCGCATACTTGATACCAGCGAAAGGAGAACCAGAAACAAGGTCACC
AGGTTTTGTCGAGTTCAATGGAGTCATCATTCGGAAGAGGAAGCAACCTGGGAAAGGGAA
GATGAGTTGAAAGCCGCCCATCCGCACCTCTTCACCAGCTCCTCCGAATCTCGGGGCCGA
GATTCCGTTTAAGGGGGGTAGGTTTGTCACACCCTGTAGTTCTCCTCCTAAGCCAAAATT
GTAATTTATAAATGACCCTAAGAAAATGCAGATGAAAACAGGAGAAAACCCTAAGAAAAT
AATGCAAATAATAATCGGATCTGACATGTGGAATTTTCCTTGAGTTCTACATGTCGAAAT
TCATTAACAGGATTTTTAGTGGAATTTTCAGAGCTCTAGAAATAATTTTAACCAATTAAA
ATGGAGCAAGTGCAATTTTAAATTCCAGGGAAATTCCTTTTTCCTTTTTCTTTTTCTTTT
TCTTTTTCCCCTCTTTTTCCTCCTTTTTGCGAAATGGGCCGTCGGCCCATTTCCCTTTTC
CTTCCCCCCTCCTCCTTGCTGGGCCGGCCGTAGGCCGAGGCCCAGCCCAGCAGCCGGCCG
CCCGCCTCCTCTGTCGGGGTCGCCGACAGGTGGGGCCCACCTGTCGGGTCCCGTCCCCCA
CCTCCCGCCGATCCCGGCGCGCCGCCGCGAAACCGCCGCCGCTCCCCACTCCTCCGCCTC
CCCCGGGCCACGTCGACCACGCCCGCGCGCGTGCCGCGTCTCCCGCGCCCGTTCCCCTCT
CTCTCCCGTTCGCGCCCGCGCCCGAGATGGCCGGGATTCGAAAATCGAATCCCGCCTCTC
TCTCCTCCCCACTCCCCCACGTCGGCCGCCGATTCCCGCCGCTCCCGGCCACGTCCGCCT
TCCTCTCCCCCTACTTAAGCATCGCCGGCGCCCTCTCTCTCTTTTTCCCCATTTCGCCGA
TCCCTCCCGTGCTCCCCATCGTCCCCGCGCCGTGCAACCGCCCGCCGCCGCCGTCTTTGC
TACTCCGGCCGCCGCTAGCCGCCGCTAGGCTCGCCGCCGTCTCACGCCGTCGCCGCCGTT
AGCTTCGCGCGGCCGAGGTCCACCTCGTCCACCCCTCCTCCGTCGAGGTTCGTCGCCGGA
GCCCTCATCTCCACGCGCACGGGTGAGCGCCGCCTCTACCGCCGCCTTCGGCCATGGATT
CCGATCGCCGTGGTCTATCTCTCTCTCTCTAATCCCTCTCTTTTCCGTCCTTAGGGCACG
CCGGAGCTCGTCCGCTAGCCGACGCCGTCCTCCCGTGGTTCGCCGTCGCCGTCCGCCATC
GTCTTCCTTCGCGCCGGCCACTCTCGGTGAGGCACCTCCCTCCCTTTCCTTTTCCCCTTC
CTCTCCTTTTAGGTGCCGCGCCGCCGCTTCTAGACGCGAGCCGTTGCCCTTGGCCGACGC
CGCCACCTCCCGTGTCGCCGTCTGCCGCCGCCGCCTTGCGCCGTCGCCGCTAGACCTAGC
CGGTCGGTCGGTCTTGAGGCCGAGCCGAGCCGGCGGCCGCATTTATCGCCGCCCGTTCCC
TCCCCTCTAGTCGCCGCTCTCCGCCGTCCGTCGGTCGCCGTCGGCCGTCGTCGGCCGTCG
CCTTGCGCCGCTGCCGCTTGCGCGCCGCCGCCGTGTGAGCGCCGCGCCGCCGGCGCCATG
GTCGCCGCCGTCTCGTGTCGCGCCCGCGCGCCCCGGCCGCCACGTGGCGCCGCCGCCCCC
CCTTTTCCCCCGTGCCGCTGACCCGTGGGCCCGCGAGCCGCCGCCTCCTCTCTCCCCCCC
CGTGTGGCTGACGGGTGGGACCCGCTTGTCGGCGCCGCGCGCCGCCCCCCCCCCCCCGGC
TGACGTCAGCCCTGGAAGTTATTGCGCAATAAATTATTTAAGGATTTCTTTTATAGTAAT
AAACACAGTGAATCTTCTAAAATTCATAACTAATTCATCCGAGCTCCGTTTAATCCCATT
CAAGTCTCAGTAAATTCATAAAAATGTGTAGAATCCATTAAAAATGGTCTTGTTCTCTGT
TTCAGTAGTCTTATAGCCTGTTTGCAATGTTTGCTTTGTATGTCGCTAGATTCCGATCCC
GCCGACGCTCCGGTGTACTTCGAGATAGTCGCCGAAGTCCCTCCAGCAGCAGAGCAAGGC
AAGTCATGCTTGTCACTTGAACATGTTGATCCTATATTGCAAATGCTCTATTGTTTTCTT
TCAAATATTGCATTGTTTTATAATATCACTATGGGATGGATACCTATTGTTACGGCCATG
CTTTTGGATATCATGCTCCTTTGTTAGCTTGGGTTATAACATGATTAGACTTTGGACTAG
GAATTGCTTAGCCATGCTTAGTTCAACTAGCACACATTGGGGATCTCATTTAACACCTAG
ACTATAGGTTTATATGATAATGTTGGTTTAATACCACCGCTCTGGTGTTGGTTAAATAAA
ATGAACCACATGGTGGGCTGTGGGTGCATGGTTTTGCTGGTCGCACCCATGGCAGTTAAG
GACCGGTTCGCGGGATGCCCTGGAAGAACTTATCGTACTTACCACAAGCCAGCGTGGGCA
ACGGCTGGGCTTGTAGTGTAGCTTTCCTCTAGCCGACGCATCCAGGCAAGGGTGGGCGTG
ATGGAGTTTGGATGGGCCCTGCGACGGCCTATGCGGCTTCCGGATTCACCTAGGCACGAG
AGGGGACTGCCCGCTGCCTTGCGAGGAGTGGGGGTGAAACCTGAGGTGTGGTGTGCTTGG
TTAGAGGAGGCTATGCGAAGGGTCCTGTCACGGCCTCTTTCCGGTATGTCGTGGTGGCAT
GTCGGCGCACGGAAACGTGTCGTGGGGCTGTGTCTTGTGGGTACAGTTGTACACCTCTGA
TCAGAGTAAAACTATTCGAATAGCCGTGCCCGCGGTTATGGGCGGTCAACCAGATTCACC
GTGATTAGTCTCACCATAGTATAATCCTCTAATTTGGATAGATTAGGTGGATGGTTGGGC
CTGTCGCAACGTGGTGTAGCGTTGGACAGTGGATGATTAATACTGCTTAATTATTACAAC
TGTTTTCGCATTCAATTCCTGTTTATAAATGCCAGTATTTATGCAAATGAACCTGCTTAG
CTATCCCTTGTTAAATCCCTGCATCATACCTCCATTCCGGTATGACTTGCTGAGTACAGT
GGGTAGTACTCAGTCTTGCTCTACTTTTCCCCCGACCTCAGAGTTCGAGTACGCGTCCGA
TGGCGGGTTCTCCGAGGAGTAGGCTTCGTCCGTGCCGTCGAGGATGCCTGTGGAGTGGTG
TTCCCGCTGCAGTTCAAGTCAAGGCTTAGCTCCAGTTTCTTTTGTTTTCCGCTGCATTTC
TGTAAGACCTTTATAATGTTTGTAAGACGTGGATCTGTATGTCAACATTGTCGTTTGTGT
ACCCCGGCTGGTCCTGGACGGGGATTTTAATGCACATTCTGCTTGGAATTCCATTCGGGA
ATTTCTGGGCGTGACA
>Osr35_ref
TGTTAGCTACTCCTAACAAAGACACAAGAACAGTTGGACACGAGTGGATACGAGAACACG
ATAGATAGGTTTCCTCTCGATCCGACAGGATCAAGCCGCCGCCGCCTTCGCCTCCGCCGT
GTTCTCAGTTCATACCTTTCGCCATCGTTCTCCTCTGTTTAATACAATCTCCCACAACCC
GTGACAGCTGTCACAGCACACGCAACTCACACACGCCATCGCACAGGATGGATTACTCAC
TTGGCCCACATCGGCCCATTAACACGAACACTGGGTCGTTTAGCACGCAGGCCGCGCCCC
AGGTCCTTTCCTGATTCACCTCCCTGCTGTAGCTCGTCATCTTCTTTGTCAACTCCCAGT
GCAACTGCAGACTTGTCAGACCTTCCCGATGTAGTTATGCCGCTTGGTTGGGATGGTCTG
ACAATCCCCCAGTCTTGAAAACTGGCTTGTCCCCAAGCCAGTGCACGCGGAAACCGCGCG
AACAGATCCTCCATGTCCTCCCAAGTAGACTCTGACGGCGAGGAATGATACCAATGGGTT
AGTAACTGAAGAACGGAACGATTACCTTTCTTTACCAGGCGTTTGTCCAGGAACTGGAAT
GGAACTTGGAGAGCTCCCAAAGAAGTTGGTAGCTCATCTTGCACCTTTTTAGAAAACCCC
ACAGCTGCTTTTAATTGCGAAACATGGAAGACTGGATGAATGGAGCTAGTAGCAGGAAGC
TGGATATGATAAGCAACAGTACCAACTCTGCTCATCACCTGGAATGGGCCATAGTAGCGG
AAAGCCAACTTGTGACAAGCACGTTGCGCCACAAACGTTTGAACATAAGGTTGTAACTTC
AAATACACCCAGTCTCCTACTGCAAACTGTCTGAAACTGCGCTTTTTATCTGCCTGGTGC
TTCATTTGCTGCTGAGCACGGTTCAGGTGTTGTTGCAAGAGCTGCTGCATAAATTTTCTC
TCAGTGTGCCACTCATGTAAGTCAGCAATCTGACAGTCATCCAAACCAATGCCAAAATGG
GATGGTGTATAGCCATAGAGTACTTCAAAAGGGGTTTTGTTCAAAGTGGAATGGAAAGAT
GTGTTGTACCAGAATTCTGCAAGATACAGCCAGGAAGACCACTTGTGGGGAGCAGCATGT
ACAAAGCATCTGAGATAAATCTCCAAGCATTGGTTCACCCTTTCAGTTTGCCCGTCAGAT
TGGGGGTGGTAAGCAGAGCTCATGTGCAAATCAGTGCCAAACTTAGAGAAGAGTTGATCC
CAAAATTGACTGGTAAAGATTTTGTCGCGATCAGAAATAATGGCACGAGGCAACCCATGT
AACTTATAAATATTTTTCATGAACTCTTGAGCCACCCCTCCAGCATTAAAAGGATGGGAT
AAAGGAATGAAATGGCTGTATTTGGAAAACTTATCGACCACAACTAAAATGCAATTGTAA
TGAGAGGAGCGAGGTAACCCTTCGATGAAATCCAGTGATATTGTCTGCCACGCTCCTGCG
GGAACTGGCAAGGGCTGAAGGAGACCTGGATACCGAGCTCGGTCAGGCTTGGCTTGCAAG
CAGACTTGACACGATTGTAATTGTTCTTTGATCAACTTCTTCATGCCTGGCCATGCAAAC
AAACTTTTCACCTTGCGGTATGTCACTGGGAAACCTGAGTGGCCACCAAGGGGTGTCGCA
TGCAGCTCATTCACTAATTTGTGTTGCAGGGCTGTATTGTTGCCCACCCAGATCTTGCCC
TTGTATTTCAGAATTCCCTGGCACAGTTGATAATCCTTCCGGCTGTTGGGACTGATAGCT
AGTTCAGCCAGTAGCTGTTTAGATTGACCATCCAGCTGATACCCTTGCATTAGTTCTTGC
ATCCACGATGGAATACATTCAGATATAGCAGCAACTTCACTGATTGGTGATTCCCTTCTA
GATAGAGCATCAGCAGCAGCATTAGAAACTCCCTTTCTATAGCAGATCTTGTATTGCAGC
CCTAGCAGCTTGGTGAAAGCTTTCTGCTGCCAAGGTGTATGTAATCTTTGCTCTGTAAGG
TGCATTAAGCTGTGGTGATCAGTGAGGATAATAAACTCTCCTTGTTGCAAGTATGGTCTC
CAATGTTCAACTGCAAGGATAATAGCCATGTACTCTTTTTCATAAGTAGACAGTCCTCTT
GTTTTTGGGCCCAAAGCTCTGCTGAGATAAGCTATAGGATGTTTTTCTTGAGATAGAACA
GCCCCTATGCCCACATCACTTGCATCTGTTTCAATAGTGAAGTGCTTGGAGAAATCTGGC
AGTGCTAAAACAGGTGCTGCCACTAGAGCCTGTTTTAGCTGCTGAAAAGCTGATTCAATT
TCAGGAGTCCACTTGAAGGGTATTCCTTTCTTTAACAACTGTGTCAGAGGTTTGCTAATC
AGTCCAAAATGTCTGACAAACTTCCTGTAATATCCTGCCAAACCCAAGAATCCTCTCAGC
TTCTTGATTGTGGTAGGTTGTGGCCAACTCACCACATCCTGTATTTTTGCTGGATCAGTA
GCCACTCCAGCGGCCCCAATTACATGGCCCAAGTAAGAGATCTCTTGTTGAGCAAAGGAG
CACTTGCTCAATTTCACCTTCCACTGGTGGGCAGATAAGAGCTGGAGCACTGTTCTGACA
TGTTGGAGGTGCAGTTCCAGTGTGGGACTATAAATCAAAATGTCATCAAAGAATACTAAG
GCAAATTTTCTCAATACTGGAGACAGGGTTTCATTCATAGCACTAAGGAAAGTGGCAGGG
GCCCCAGTTAATCCAAAGGACATGACCTTGTACTCATAGTGTCCTGAGTGTGTTTGGAAG
GCAGTTTTGTATTCATCACCTTCTGCCATACGAATTTGGTGGTATCCAGCCCTGAGATCT
AATTTTGAGAACCATTTGGATCCTGCTAGCTCGTCCAACAATTCGTCTATGACTGGGACA
GGATACTTACTCTTGACAGTTACATCGTTCAGTTGCCTGTAATCAATACAGAGACGCCAT
GTTCCATCTTTCTTTTTGACCAATAGTGCAGGTGATGAAAATGGGCTACTACTTGGTTGT
ATCACCCCCGACCTGAGCATTTCTGCTACTTGCCGCTCAATCTCATCCTTGAGGGCTGGT
TTGTATCGATAAGGTCTCAGATTGACAGGCTTAGCCCCTTCCACCAGTGGAATGTGATGG
TCACAATTCCTCTTAGGAGGTAATTCAGTTGGCTCAGAAAAAATTTCCTGGAATTCATTT
AATATGGGCTGAACTATCTCAGGCACTGTGGTTGCAGTAAGAGTTTCAGCAACATTGAGA
TGCACCAAACACATGACAGCACCCTTCTTGGACATACCTTGCAATTGGTCATTAGAAATA
GGAAAACATGTAGAGAGTTGGGGATGAATGCCTTGCAATTGAACTGCTTGCCCATGGTGT
TGGAATGCAATCCACTTATGAACCCAATCCACTTGCATTGGACTGAACTGCTCCAGCCAA
TCCATGCCCAATATAGCATCATAGCTGCCCAATGGCAACAACCTGAAATCACTAGTAAAG
CTGTGCCCCTGACTCCACCAGCTGCAATTGGGAAGGAAAGAGTCACAGAACAACTGGCTG
CCATCAGCTACCTGAACCTTGATAGCTTGATTCAACTTCTGCAATCCACACAATTGTGCC
CCAAGTTTAGCATCGATAAAAGAATGAGTACTGCCGGAGTCCACCAACATTAACAGCTCT
GTATTTTGCACCCAGCCCCGGAGCCTGATAGACTTAGAAGAATCTGTACCATTCAAAGCT
TGAAAAGAGATGGCCATTAAGGAATCCTCTTCAGATTCAGGAGCCCCTTCTGAATTGCAA
TTTTCTTCAGGATCTGTCTTCAGAGCATTTATCAACTCCTCCACCACATGAAGCTGAACC
GTAGTAGCACATTTGTGGTCCCTTCCCCATTTCTCACCACACACAAAACATAAGCCTTTT
GATCTCCTGTAAGACCTTAGAGCAGAAACCTTATCATCCCTTCCCTTGCTGAATTCTACT
CCTCTTTTATCTTCAATGTTCGTAAAAGGAATGCTCCTGGCTTGGAAAGTTGGTGAGGTC
AGATTGTGACTTGGCTTAGTTTTCAGAAAAGTTGTTGTCTCATTTTTCTTGTTGCTAACA
GATTGTACTCCTTCCAATGCCTCCTCCTGTAACAGTGCCACTGTACAGGCTGAATCAAGA
TCCTGAGGGCGCTGCACCATCACTACTACCCTGATGTGGTCCTTGAGTCCATCCACGAAC
TTTGTCACAAAATAAGCAGGATCATTACTTCCTCCATATGCCATCAGTTGATGCATAATA
GAATCAAATCTATCCACATAGTCAGCCACAGAGCTTGTTTGTGTTATATGGATCCATTGC
CTGATCAGAGCCTGCTTCCTGTCTCGGGCAAACCTACCACAAACCCTGTCACACAATTCG
AACCAAGTAGCACCAGCCAATTGAGACCTAACAGACTGAAGCCAGAAAGCTGCATTCCCA
CAAAAGTTCAGGGTAGCAATCTTGACCCAATTTTGAGGATGTATACCATAGATATCAAAA
TACACTTCACAGTTAGATTTCCACAGTTGGGGATTGTCGCCATTGAACTGAGGACAGGAC
ATGGGAGGAATGCTACCTGCAATACCTCCTCCCAGACCACTATTTCCAGACTGGAAGGTC
AACCCATCCTGATTCTGTTGGTCAGGGGATGCAAACTCAGGATCGCGTTGCCCCTTGATG
AACGGGGTGCTATGGTAGTTCAGCTCTTCCTTGGGCAAAACCGCTGTAGTCACCTTTCCT
GCAAACTCATCCCCACTCGGCTGTCGCTGGATGCTACTCTCCAACTGCTGGACTTTATGA
TTCAAAGTGGCGAGATCAGAGCTGAGGATCTCTACCTTTTTCTCCACTGCTGGAAGACGA
ACTTCGAGAGATTTCTTGAGATCGGCGAAGTCCGTGCGCGTGCGCCCATCAACCTCCTCC
CTCTTCTTCTCATTCTCCTCCATGGTCCGCAATAGCAGGTCAAGCTTGCCCTCCTGTGCC
ATCAGCTGCGCCGCCTGCTTCATTACGTACCTCGGCTTCTCCAAATAATCCGGCTTCTCC
AGGGTTCTCGCCCAAATTCGCCACACTCCGAGCTCAGCTAACCTGGGGAAGGCAAGTTGC
CTTTTCGCGGGGTCTGATCCGAAGAACAGCCCCAATCCCTCCCCCGGAATTTCACAGCCA
AGCCAAGAGAATTGGGGGCGAAATTTTAGGCTCTGATACCAATTTTGTTAGCTACTCCTA
ACAAAGACACAAGAACAGTTGGACACGAGTGGATACGAGAACACGATAGATAGGTTTCCT
CTCGATCCGACAGGATCAAGCCGCCGCCGCCTTCGCCTCCGCCGTGTTCTCAGTTCATAC
CTTTCGCCATCGTTCTCCTCTGTTTAATACAATCTCCCACAACCCGTGACAGCTGTCACA
GCACACGCAACTCACACACGCCATCGCACAGGATGGATTACTCACTTGGCCCACATCGGC
CCATTAACACGAACACTGGGTCGTTTAGCACGCAGGCCGCGCCCCAGGTCCTTTCCTGAT
TCACCTCCCTGCTGTAGCTCGTCATCTTCTTTGTCAACTCCCAGTGCAACTGCAGACTTG
TCAGACCTTCCCGATGTAGTTATGCCGCTTGGTTGGGATGGTCTGACA
>Osr36_ref
TGTAACACTACGCCACCGCGAAACTCGCCGCCGACGAGAGAGAGAGATATTTAGACGAGA
TCGGAGTTGGGGACGAAGAGAAACAGAGCTGAGGCAGAGGAGAGACAGAGTTTGGAGAGA
GATAGATTCGATTTCTTTTGCCAGGTTGGCCACAGCCATTCTCTCTCTCGAGTATTTATC
TCCTGATTACATGGGCCGTTGGCCCAAACGATTTAAGGCACGCAGGCCGCATTCTATTTG
ATAAAGTCTAGCCCAAAACACACACACTATCATTCACAGTTAAACCTCTTTCTCAGTGTC
ACCATTGCCGGTCATGACAGTGCCGCCCGCAGGAGTTTCAGCTTGTCCCCAAGCTGGAGC
ATCTGGAAAGCGAGTCTTCACAACATGATAGTCCTCCCAAGTAGCATGATCTGCTGGTAA
TGAAGACCATTTCAGCAACACCTGGACATGAGCTGCATTGCAGCGCTTCACTAGTCGACG
CTCCAAAATCGCCTCAGGAACAATGTCAGCAGCATTAAGAACCACTGGGGATGGCAAAGA
AGTATAAACAGGAGTATGATCTGGCACCTGAGCTTTGAGTTGAGAAACATGAAACACTGG
ATGCACAGTGCTGCTGGCAGGTAGATCCAAACGATAAGCCGCCACTCCAATGCGCTCCAA
AACAGTAAAAGGGCCAAAGAACTTATAAGCCAACTTAGGATATGGTCTATTAACTACTGA
GGACTGAGCATAAGGCTGTAACTTCAAGAAAACAGCATCACCCATAGCAAAAACACGGTC
AGAACGACCTTTATCAGCCTTGTTCTTCATACGCAGCTGGGCTCGAGTTAACTGCTGCTG
TAAAAATTCAGACAAGTGCTGCCTTTCAGTCTGAACATCCACCACATCAGGCAGAGTAGC
CAATGTCAGATCAGGAACTTGAGAATAATGAGGATCCACCCCAAAAAGAGCCTTATGAGG
AGAACAGCAAAGAGATGTATGATAATTTGTATTGTACCAAAATTCTGCCAAATGAATCCA
ATGGCTCCACTTCTTAGAGTTAGCCTGAGTCATGCATCGTAAATACATTTCCAAACACTG
ATTGACACGCTCTGTTTGGCCATCTGTTTACGGGTGATATGCTGTGCTCATCTGTAATTG
AGTGTCCCAAGTAGCAAAAAGAGTTGTCCAAAACTTGCTAGTAAAGAGACGATCACGATC
AGACACAATAGAACGAGGGATGCCATGAGTTTTAAATACAGTTTTGTCCACCAGATGAGC
CACTTGTGATGCAGTGAATGGATGACGCAAAGGAATGAAATTCGCATACTTAGTAAAACA
ATCCACCACCACCAAAATTGCATTATAACCATCAGAGCGCGGTAAGCCTTCAATAAAATC
CATGGAGATGTCCTGCCAGGCCTCTTTTGGAATTGGGAGAGGAGCTAATAGTCCAGGAAG
CCGACAGTGTTCATGTTTGTCCTGTTGGCAAACCTGACATTGCTTCACAAAATTTTCAAC
ATCCAACTTGAGACCAGGCCAAGCAAATAATTTCTTAATTCGATGATAAGTAGCAGCAAT
CCCAGAATGGCCACCAAGTGCAGAAGCATGAAAAGCTTGAATCAACTTAGTATGCAGTCC
TGCATTGGATCCAATCCAAATCTTATTCTGGAATCTAATAATCCCTTGTGTCAATGAATA
CCCTTGAGAATTAGGAGAATGCACAGCCAACTCAGCTAGTAGCTGCTGAGCTTGAGGATC
CACTGTATAAGAATTGATCACCTCCTGAATCCAGATCGGTTGGACCACAGAAAGAGCACA
AAATTGAGAGGAGGAAGGCATTCTAGATAAAGCATCAGCAACAATATTATCAACCCCTCT
CTTGTATTGAAAAGAATATTGCAAACCCATCAATTTAGTCATTGCCTTTTGCTGTAATTC
AGTCCCCAATATTTGATCATCCAAATGACACAAGCTTTTGTGATCTGTTTTAATGATAAA
TGGACCTCTCTGCAGATAACATCTCCACTTATCCACAGCCATCATAATAGCTAGAAACTC
TTTTTCGTAAATGGACAATTTCTGATTAACAGGACCCAAAGTTTTGCTATAATAAGCAAT
AGGGTGACCCTGCTGACTTAAAACAACACCAAGACCATAAGCACATGCATCAGTCTCCAA
AGTAAAAGGAAGCTGAAAATTGGGCAAAGCTAACACTGGAGTGTTACTCATAGTTGTCTT
CAACTGATCAAAAGCAAGCTGAGCAGCATCAGTCCAAAGAAAGGCATTCTTCTTCAACAA
GAGTGTCAATGGTCGTGTTATGATACTATAACCCTGAACAAATTTTCTGTAATAGCCTGT
CAGTCCCAAAAATCCCCTCAATTCAGTAACAGAAGTAGGCACAGGCCAAGCCAGCATTGC
TGCTGTCTTCTCAGGATCAGTACTAACTCCTTTGTCAGAAATGATATGTCCTAAGTATTC
TAGTTGAGTGCAAGCAAAAGAGCATTTAGACCTCTTAGCAAACAACTGGTGCTGCCTCAA
AATAACAAAAACTTGCTAAAGATGATGCAAATGACTATCAAGGTCAGGGCTATAAACTAA
GATATCATCCATAAACACCAACACAAACTTCCTGATAAATGGTGCAAAGACTGAGTTCAT
AAGGCACTGAAAGGTGGAGGGTGCATTCGTGAGACCAAATGGCATAACCCTAAACTGAAA
TTGCCCATGATGTGTCTTAAAGGCTGTCTTGGCTTCATCAGTTTCCACCATTCGAATTTG
ATGATACCCAGCTTTCAAGTCCAGTTTAGAGAAGAATTTAGTGCCTGAGAGCTCATCCAA
TAATTCATCAACAACCAGCATAGGAAACTTACTTTTAATGGTGAGAGCATTTAATCTTCT
GTAATCCACACAAAAACGCCAACAACCATCCTTTTTCTTGACAAGTAAAACAGGTGATGC
ATAGGGACTCATACTAGGTGTAATTAAACCAGCATCAATCATTTCGTTCACCTGTTTCTC
AATCTCGTCTTTTTGTAATGGATAATAGCGATAAGGTCTGCAGTTGACAGGAATAGCATC
AGGTACTAGAGAAATAGCATGATCAAAAACCCTGTGTGGGGGAAGACACTTAGGATCGTG
AAAGACATCGTCAAAGTCAGTTAACAATTGTTGCACTGAAGAAGGAATCACATGCTGGAC
ATCATCCTGGGAATGTTCCAACAAAGCAGCAGTCCATATTTCACAACCCTTATGCCATTT
CAAAAGTTGTGGCAGAGTGACAGCAGCAATTTCAGAAGGGACTGCAGCATCTTGTACTCC
TTGAAGAGAAATCCAAGACCCTTGATACTGAAACTTGAGTGTTTTATTAGCCCAATGACA
AGACATTTCCCCCCATTGCTCAAGCCAGTCCCTACCTAAGATGGCATCGTGACCCCCCAA
AGTGACCACCCTCATGTCATAAGTAAATGTGTGCCCCTGAATCCACCAAGAAAAACCAGG
AACCACATACTGACAAGGTAAGCAATCACCATTAGCAACTTTCACCAGAGTAGAAGGAAT
TGGTTTTAGAGGTAAACCCAGCATCTGTGCAAAGTTGTAATCAATAAAGCTGTGAGAGCT
GCCAGAATCCACCAAAAGTAACAAGACTTTACTGTGAACCAATGCTCTCAAATGAATAGC
AGTAGGAAGGTGAGCTCCTGTCAATGCATTCAGAGAAATATGACAGTCCTCCTCATCATC
AGATTGTTCTGCAGCAATAACAACATCCAATATGTCATCAGTGAGCACCTCTTCCAACTG
CATAGCTTTGATTTGGCCTCCAACAGCACAACGATGTTCAGGAGTATATTTGTCACCACA
CTTAAAACAAAGACCCTGAGCACGTCGATAGTCTTTCAACTGCTTAGCCTTCCATAGATC
CTCTTTATCTACTCGACCTGGAGCAGTATCAGAACTGATATCACTCTTGTACTGAGGAAG
TTTCACAAATTTCCCTTTGAGAGCTTTGGTAGCTCTACTAGCCAAGACAGATTCCTGCAT
AAGAGCAATAGCAGATGCTTGCTGTACAGTGTCAGGCAATTGAACAACAACAGCAGCTCG
AATTTCTTCAGTAAGACCATTCATAAAACGAGTCACTAACATTTTATGTTACCCCCCACA
GATGGATCAAACACTCTGATCTGATAGACAAGAGAATCAAATTGTTGTTTATACTCAGTC
ATTGTACCAGTTTGAGTCAGAGTATCTAGTGCAGACATTTTCTCACGTTCCACAACACCC
TCAAATTCTGTTTCGACTGCCATTCTAAACTGATCCCAAGAGTTAACCTCATTCACTAAC
TTATAAGAATGATACCATTGAGCCACATTTCCCGACATATGAAACACAGCAGCAGAGACT
TTGAAATTTTGAGTGATTTGGTACATGTCAAAATAAGTCTCACACATATCCAACCAAATC
CGCACATCAGAACCATCGAAACGAGGAAAATCCATTTTAGGAAGTGGCTGATGACGCCGA
TAAATCCCATCACCAAAACCACGACCCAAATCAACCCCATCCAACACAGGAGGAACAGGT
GGATTCAACGGCGGAGGAGTCGCGGAACCTGCACCTTGCCGACGGAATCCATGGCGAGAT
CCACCTTGGTAGTCACCTTCTCGAGACTGCCACCTTGGGAATCCAGCCGCTGATCAATCT
CGTGCATCCACTTTGTGATGCCTTCCAACTTCTCCAAGAGTTTGGACTCCATGGAGTCCA
TTAGCTTGCTTCAAAGGGGCTGAAAGTTTTGCGGGCGCCGTGGCGAATCAGGAAGAATCC
AACGCACGGCGACGCCCACAACCTGGCTCTGATACCACTGTAACACTACGCCACCGCGAA
ACTCGCCGCCGACGAGAGAGAGAGATATTTAGACGAGATCGGAGTTGGGGACGAAGAGAA
ACAGAGCTGAGGCAGAGGAGAGACAGAGTTTGGAGAGAGATAGATTCGATTTCTTTTGCC
AGGTTGGCCACAGCCATTCTCTCTCTCGAGTATTTATCTCCTGATTACATGGGCCGTTGG
CCCAAACGATTTAAGGCACGCAGGCCGCATTCTATTTGATAAAGTCTAGCCCAAAACACA
CACACTATCATTCACAGTTAAACCTCTTTCTCAGTGTCACCATTGCCGGTCATGACA
>Osr37_ref
TGATGAACCCTGAGCTCCACTCGAGACACTCAAGGCTGTTGTTGGCCCGATCTTTCGGTG
AGTTGATGATAACTACGATTTGGGAGAAACGTTGATGATCCGACTACAACCGTACAAGAC
GTTGCATTGCACCTTAGCGATCGATACACCTCTCCGTGGGTTGTTGATCTTGCCGGTGCA
GATTAACCTTATTCCTGCAAGCAATCGAGAACAAGCAAGAACAAGATATAAAGCAACTGA
ATTGCTAGATAGACAAGACGCACAAAGATGAATTGATACACGATAAAGTAGGGTTCCGAA
CAAGCAGACGGACGGTCTAGCCGACACGCGCGCTGCAAGCGAAGTAGCAATGGCTAAACT
TACAATTAATCAAAACCCAAGAAACCCTGAAGGGGTACCTAACTATTTATAGAGGTGGGA
GGATGACCAAGAGGGTCCAAGGGTCGTGCTCCACCAGATTGGGGCGCACCCCACATGGGC
CAGGGTCTCAAACAAAGTTACAAGCCCATTGGCCCAATATAGGTGACGCAGCACCTTGCT
TCTGTGATTGCGGCCAAACGAGATAGAATTCCGAGATGAGGCTGGATCCGTTGGAAGGAG
GACTTCGAGAGCTTTCCATCAAGTACTCACGGGCCCAAAACGGAGCACGTATGTAGATTT
GGCGGCCGTTTGAAGTTAGCAATGTAGCACGTGGCCGAATCAGATTGCAGCACATAGAGG
ACTTGATCTTGATGTCTTCTTGTTGATTCATGATGTGAGCAATGGTCGTATCCATAGTAG
CCATGGTCACATCATCCTCCCCTTCTTCATGGAAAACCGTCCTCGGTTTTTCCATATGGT
GCTCTTCGCTTGGTCCACTGAAAACAACCTGTTTCTTGCAATCAAAACAAGACAAACTCG
AGATAATATGATTAGCATTAACATGTCTCTCTAGCTTGCATATTTTATCCAGAACTACAA
GGTGTTCTAAATCCGAACAAATGTAAACTCTATGCACCAAAAATATTCCTCTATCATTAT
ATTCGCCAAAGATATGAAAAATAGCATTAGTTGGACATGGCAAATCAGATTTAGCTAATA
ATTTCTCCTTCAAATTATCGAGCTCACAAAAATCATCAAACTGAACATAGCCCAAAGTAT
TTAAAGAAGATAGTAATTCACGTTCCTCTACTTCATTAGCAATGTGAACAACATGCTTAG
AATCAGCACACAAAGAAATAGTAGAACTAACATGTTCATTCACTAGTTGTGGCATGGATA
TAAGTGAAACATTATGACACAACTCTTCTTTATCACAAGGAACAACAAGTAAATCAACTT
GTGACAAAGGCATCTCAGCAATTGGTTCCACTAATGGTTGCTCTACTATAGCATGAAAAG
TGGACAAATTCAATTCATTAACAACACACCCACCTTGATTTATTGCTGCACCATTAAGAT
TACTTGTGATTCTCTCTTCGAATGATGTGGGTGCATCAATCTTCTCTTCTTCCTTCGTGA
GCGATGTAGATGGCATCTCGATCATATTGCTCTTCTCCTCATGGTGAATGTTCTGAGCTC
CCTGCAAAATGTCACTAATAGGAGGCACAAGCATAGCTCGTTTCTCCCTTGGGCTCTTTA
AAATATTGCTCTCAACACTGCAAGCAAGCATGAACAAGTGGCTTATATGATTATATGTTA
CGTTAATAAGCCCAGCCTGAATATCAGAATTAAGCCCTCTAAAAAATCTAGTCATTGTGT
TCTCATTTTCTTTTAAACCACTATAAGTGATACAAATTTTAAAGTCATGAAAGTACTCCC
GCACGGTTTTATCACCTTGTTTTATATGTTCTAATTTCTCAAGGAGAGTACGCTTATAAT
ATGAAAACACAATATTTTTCCTCATCATTGTTTTGCATTCATCCCAAGTTTCAAGCTTAT
TGCCAACAGTATACCACCAAAAAGATGCAGAACCGGTACACTTATTACTAGCAGCCTTAA
TCATTTGAGCATTAGAGAAATCATACTCATCAAATTGTTTGTCTACTGCTAGCTCCCAAT
TAACATAAGCGGCGGAATCATACTTACCATCAAAAACTGGCAAATTAGATTCTACCTTTG
CAAGATCATTATCATGTACCTCATATGCTATGCGTGAAGAAGTCACTATATCTCGTTGAT
GGTGAAGAAGTCGATGTTGAGCATGATCATCTCGTTTCCCCTTGCACAATCCTGCCATGG
TTAGTAGCAAACAAGAACACACACAAGAATATGTACGCTCTTATCAACTACTAGGTAGTG
GCAGCTCAAATATCACACACACTCAAGCTTTTAACCAAGCTCTTACAAGTTCTTACCAAA
GCAAGTGGAATGGTGACATACACCGACTCAACCAAGCACCCCACCGGAGTTTGGATGTAT
CGATGCCTTGGCAAACACATGCTGTACGGCTGTAATCAAATCTGTAGAGCTCTGGGTAGG
CTTAAATATGTAGCAAAGGAATAGAAAATGCTCAATCTAGAGAATAAAAAGTTGAATGAT
CATTCAAAGTCAAGTACCGTGCTTGTCCTAGGCTAGAATGTACTAGAGACGCGAGCCTAG
TACACAAACGAACGACAAGATAGCACAACTCAAGCACAACTCTGATACATGAAAATGGTC
TAAAAATACAACTGATTTTCTTTTTTTTTATTCTTTCTTTGTTTCTTTCTTTTTTTTCTT
TTCTTTTTCTTTTTCTTTTTTTTGGTGCGGCTTTTTTTTTGCTTTTGTATGCACCTTTCT
GCCTTTTCTCACTTTTTTTTATTTTTTTCTGCAAAAACGACTCAAGGACTTCAATGCAAA
ATTACATGGACTCAAATGTAAATACTAAAATTACAGGGACTTAAATGCAAAAGTCCAAAC
CCAAAATTAGAATTATACAAAAATGGAATGCTGAATTTGTACTGGTTCTGTTTTTCCAAA
CGGATCTCCAATCCGACACTCTAAAAATTTTCACTAAGCTATGCGGGAAGACACGGTATG
GATCTTAAACCGATAGAAGAGAGGGAGGAGTCGGACTCAGAGGGAGGAAGGTCGCACGGA
GAGGTGGAGCTGAATATTGCGGCCAGCACTAGTGTTTGGATTCGATGCACAAAATAAAAG
GAAACGGATTTCCACCTAATCCAATCTTCTTTTTCTTTCCTATTCTTTTCTTTCCTTTTT
TTTCCTTCCACCCAACCGAATCCAAACAGATCTTCTATATTCCTTTCCCCTTCTTCTTCC
TCATGGGCAAAACAGAACCACGCCACAAACACTAAGCCCGGGTAAACAACAAACCCTTGA
TGCAACACCAAAACCGACCGATAAAAACTTCTGAAAACTACAAAAATAGAACCGTGGCAG
CAAGCCGATTCCGTTTTCGTAGGTCCCGACGACAATAGAGACACGGAGGCGATGACGACT
GTGGTATAAAACGTGACCAAAACTCGAAACTCTAAACGAACTAGATGCTAAGACCAGCAA
CACGACGAGACGATGCAACACAAAATTCAACAAAGCAAAAACTGAATAGAACAAAGCAAT
TGCACAAAGATGGCTAGGTACAGGATGCAATTTTTTTTTGTGGCTATTTTCTGATAATAG
GTAGATAAAAACTCACCGAGCAACGAAAGCTCTAATACCACCTGATGAACCCTGAGCTCC
ACTCGAGACACTCAAGGCTGTTGTTGGCCCGATCTTTCGGTGAGTTGATGATAACTACGA
TTTGGGAGAAACGTTGATGATCCGACTACAACCGTACAAGACGTTGCATTGCACCTTAGC
GATCGATACACCTCTCCGTGGGTTGTTGATCTTGCCGGTGCAGATTAACCTTATTCCTGC
AAGCAATCGAGAACAAGCAAGAACAAGATATAAAGCAACTGAATTGCTAGATAGACAAGA
CGCACAAAGATGAATTGATACACGATAAAGTAGGGTTCCGAACAAGCAGACGGACGGTCT
AGCCGACACGCGCGCTGCAAGCGAAGTAGCAATGGCTAAACTTACAATTAATCAAAACCC
AAGAAACCCTGAAGGGGTACCTAACTATTTATAGAGGTGGGAGGATGACCAAGAGGGTCC
AAGGGTCGTGCTCCACCAGATTGGGGCGCACCCCACATGGGCCAGGGTCTCAAACAAAGT
TACAAGCCCATTGGCCCAATATAGGTGACGCAGCACCTTGCTTCTGTGATTGCGGCCAAA
CGAGATAGAATTCCGAGATGAGGCTGGATCCGTTGGAAGGAGGACTTCGAGAGCTTTCCA
TCAAGTACTCACGGGCCCAAAACGGAGCACGTATGTAGATTTGGCGGCCGTTTGAAGTTA
GCAATGTAGCACGTGGCCGAATCAGATTGCAGCACATAGAGGACTTGATCTTGATGTCTT
CTTGTTGATTCATGATGTGAGCAATGGTCGTATCCATAGTAGCCATGGTCACATCA
>Osr38_ref
TGTCAAGGCTGCGTTGGGTGCTGATGCTGACATTGCCAAGGAGGAGAAGATCGAAGGGAG
AGGTAGTAGACTTAAAAGGGGGAATGTTCGTTTAAGTGGGCCAGAATGGGCCTTGTAAGC
GTGAGTGGTTATTCGACCCAAGTGCCAGACTGTAAGCGTGTGTGGGGAGTGAGTGGGAGT
GATAAAACTGAACACGCAACTCCTGTAAACCTTTTTATCGATTTAGAACTTGGCGGTGGC
GATTGGCGGCGGCAGCGGCGGAATTCGTTGGAAATCCCCGTCGATATACCTTGTGTGTCT
CCAGTTCTGAATCCTAGTTTAGGCAGCTATCAATTTGGTATCAGAGCCCTCAGATCTTCT
TGGTTTCTTGAATTCCCTTGGTCGAGCCGTAAAATTCCATGAGATAGGTGGGGATCCGCT
GTTTACAGTGATATTCCGCAAAAGCCTTTTGGGGCTCCCTTGATCTGGTTGGCTAGATTC
GGGGTAGGAACCAGCGATCATCCTGGAGCGACCTCGGTATACCACTAAGCAAGCGGCTCA
AATCATGGCTCAAGATGGGAAACTCGATCTCTTGTTGAAGATGATGGAGGAGGCCGAGAA
GGAGCGGGAGGAGATGGATAGGAAGCGCGAGGAGTCGGAGGCCCTGAATCTTGTGGAGTT
GCAGCTGTTGAAGCTTGCGATGGAGTCCCGCATACCCTTGGTGGAGAAACAGGTGAGCGA
GTTGGGGGGTTCTGCGAATGATTTGGCGAAGAGGGTGAATTCCTTGCAGGCAAGTGTGGA
GAAATGTCAGCGGGAAGTTCAGCAGAACGCGCTATACAAAGGGGAATCCAGCCAAGGACC
AACTCAATTCCCAAATGATGATGACCTCAATGGAAACTCACCGAATCCTTTCCTGTTCAC
ACCCCAACAAGGATGGCGAAATCCTCCGCAGTTCAATTCTGTAAGCCCATTTACTCCTGA
GAACTCGGGTTGTCCAATCTTTGATTCTGGAATGGCTAGTATTGGTGGCAATGTCCCTTC
TATGTCTTGCCCTCAGTTTGATGGAGAAAATCCCCAGATGTGGAGAGATAACTGTGAAAT
TTATTTTGAGGTCTATGGGGTACATCCTGCTAATTGGGTTAAGGTTGCTCTGCTGAATTT
CACTGGAAGTGCTTCGTTCTGGTTGCAATCTGTTAGGAATGAGTTGGTAGGGATTTCCTG
GTTGGAGTTATGTGATAGAGTGTGCCGTAAGTTTACAAGGGATAGGCAAGAAATTCTTAT
TAGACTGTGGTTTCATGTAGCGCAGACAGGCAGTGTGACTGAGTATGTGGAGAGATTTGA
TAGTCTCATGCATCAGCTGTTGGCGTATGACAATGCCCTTACACCAAGGTACTTCCTAAC
TAAGTTTGTGGATGGCTTGAAGGATGACATTAGAGGGGCAGTTATGCTTCAGAGACCGGT
GGACCTTATGGAGCTTGCTTAATGGCATTGCTACAGGAAGAAATATTGGAAGGAAGCAGA
AAACCAAGTTACAGGAAATCTGATGGAACCAATTTCAACAAGGTGTTTTCCCGACCTACT
CAGCCAACTGTTTGGCCAAAAAGTCCTGCTCAGACTACTGGAGATGACAGGAAGCTGATT
GAGTCAGGGAAGATAAGGTCTTGGCTCTGAAATCTTACAGGAGGGCTGAAGGGTTGTGTT
TTACATGTGGAGAACGATGGAGTAAGGACCACAAATGTTCCCAAACTGTGCAGTTGCATG
TGGTAGAGGAATTGTTGGAAGCATTTCAAGGTGATATGGAAGAAGAAGTTAATGGACTTG
ATTCCTCCCAGAAAGACTCCTTGATGGCGCTTTTGGCTAGTGCTTGTAACGGCACAGATT
CTACTCATTCTTTCAGAGTCAAGGGGTTGATACAGGGGACTAAATTACTGATGCTTATTG
ACTCTGGCAGTTCTCATTCCTTCTTAGATGAGAATATTGTTCAGACAATGCAAGGAGTTA
CATCCCTTCCACAACCTGTTAAGGTTAAGGTTGCTAGTGGTGAAGTTCTGATTTGTGACA
AACAATTACCGGATTATGCTTGGTGGCTTCAGGGGAGATGTTATAGAACCAACTTTAAAT
TGCTTTCCCTGCCTGGGTATGATGCCATCCTGGGGATAGACTGGTTACAAGGGCTGGGAG
TCATGAGAATAATTTGGGTTCAAAAGTGGTTGGAATATGAGATCAATGGAAGTCCAGTTA
GGATTCAAGGGGTGATGCCCAAGGTTGATGCCTGTCCTCTAATATCTGGAGATAAACTCA
TGGGCTTGTGCAAAATGGGAGCTCTTATGCATCTGTTTCAGATTACCAGTGAAACCGACA
TACATAAACCTGAGATTCCCATTATGATACAAGAAGTGATGAATGAATTCAATTCAGTTT
TTGAAGAACCACAAGGACTGCCACCTAGGAGGCGTTGTGACCATTCCATTCCATTAATTC
CTGGGTCTAAGCCGGTCAACCTTCGGCCCTATGGATACAATCCAGCCCAGAAGGATGAAA
TTGAACAGCAAGTACGAGATATGTTAAAGTCTGGAGTTATTCATCCTAGTGTTAGTCCGT
ATTCATCTCTGGCATTGCTAGTTAATAAGAAAGATGGCACCTGGAGGCTTTGTGTGGATC
ATAGACTGCTTAATGCTATCACCATCAAGAGCAAATACCCCCTGCCTGTTATTGATGAAC
TTTTAGATGAATTGGCCGGCACAGGTTGGTTTTCTAAGTTGGATTTGAGGGCGGGATATC
ATCAAATCAGGTTGGTTGCTGGAGAGGAACCTAAGACCGCCTTTCAAACTCATTTTGGGC
ACTTTGAGTATCGGGTGATGTCCTTTGGGTTGACAGGGGCACTTGCAACCTTCCAAGGAG
CTATGAATGAAACCTTGGCTTCGGTCTTAAGGAAGTGCGCCTTGGTGTTCTTTGATGACA
TACTGATTTACAGTCCAACCTTGGAAGCTCATGCTCAAGATCTTAGAACTGTCTTGCAAC
TCTTGCAGGATCATCAGTGGAAGGTGAAATTGAGCAAGTGCTCTTTTGCTCTGAAGGAAC
TCAATTATTTAGGGCATACTATTGGAGTGGCTGGAGTTTCCACTGACCCTAGCAAGGTAC
AAGATATTGTCAATTGGGCTATTCCTACTACCTTAAAGAAGTTGAGGGGATTCTTGGGAA
TAGCTGGGTATTATCACAAATTCGTGAAGAATTTTGGTGTGATTAGTAAACCACTCACAA
ACCTGTTAAGAAAAGGGGTTGAGTTTGTGTGGACTCCGGAGGTGCATGAGTCCTTCGAGC
AATTTAAGAAAGCTTTGGCTTCAGCTCCTGTTCTTGCTCTTCCGGATTTTACTAAACCTT
CTGTCATTGAGACTGATGCTAGTGAGATCGGAATTGGTGCAGTTTTGTCCCAGGATAAAC
ACCCCATTGCTTATATGAGTAAGGCATTGGGTCCTCGTACTAGGGGGTTATCCACTTATG
AAAAAGAATGCTTGGCAATCCTATTGGCAATTGAGCATTGGCGGTCCTACCTTCAGTATG
CAGAGTTCACTATACTCACTGACCACAAGAGCTTGATGAATCTTACTGATCAGCGCTTGC
ATACTCCTTGGCAACAAAAGGCCTATACAAAGTTGCTAGGGCTGCAGTTCAAAATTTGTT
ACAAGAAAGGAATCCACAATGAAGCAGCTGATGCCCGGTCCAGATGTGACCATAACTCTT
CTTTGGAGGTGGTTGCTATTTCGGTTTGTAAGCCCACTTGGCTGGAAGAGGTTGTTAATG
GGTATTTGAAGGATGCCAAGGCTACTTAGTTACTGTCTGAATTAGCCATTCACTCTAAGG
CTGACTCTCCATACCAACTTAAGGATGGTCTTATTCGATACAGAGGACGAATCTGGTTGG
GACAGAATATTGAGTTGCAATAGAAAATTTTTAGTGCCTTGCATGACAGTAGCATCGGTG
GGCATTCCGGATTTCCTGTGACTTATCGAAGGATCAAGGCCCTTTTTGCTTGGCCTGGTA
TGAAGAAACAGATCAAGCTCAAGGTGAAGGAGTGCTCTATTTGTCAGCAAGCGAAGCCGG
ATCGTTCTAAGTACCCCGGGTTATTGCAACCCTTGCCGGTTCCATTGGGAGCTGGCAAAT
GTCACGATGGATTTTATCGAAGGGCTTCCAACCTCCAGGCGATTCAACTGTATTATGGTG
GTGGTTGATAAGCTATCTAGGTATGCCCATTTTTTACGGCTAGCTCATCCATTATCTGCC
GCAGACGTTGCTCAGTTGTACATGGAAGGAGTTTTTAGACTGCATGGTTTACCCCTGGCC
ATAGTTTCTGATAGAGATCGCATCTTTACTAGCCACTTTTGGAAGCAGCTGTTTAACAGT
GTGGGCACTAAACTTCATATGAGTACTGCATACCACCCTCAGACGGATGGACAGACTGAA
CGTGTGAATCAGTGCTTGGAGACTTATTTGCGTTGTTTTACTCATTCCTGTCCAACTAAA
TGGTCCACCTGGCTATATTTGGGCTGAGTATTGGTACAATACTAGCTATCACTCCACACT
GAATAAAACCCCTTTCGAAGTATTGTATGGGCATATTCCTAACCAATTGGGCATTACTGT
TAACTCTTGTGAACTTCCAAATGTCCAGCAGTTGTTGAATGAATGAGGGTTAATGATACA
ACTCTTGCAGCAACATTTGAACAGAGCACAACAGTTTATGAAGAGCCAAGCTGACAAGAA
AAGAAGTTTTAGAGCTTTTGCAGTGGGAGATTGGGTCTATTTGAAGTTACAGCCATATGT
CCAAACTTCAGTAGCAGCCAGGGCTAATCACAAGCTGAGTTTCAAGTTCTTTGGTCCTTA
TGAAATTCAAGAGAAGATTGGTGTTGTAGCATACCGTTTAGTCCTTCCGGCGAGCAGCTC
TATTCACCCTGTTTTTCATGTCTCGCAGCTCAAAGCAGCTCAAGGTTTTAAAGGGGATGC
TTCTGTTCATCTTCCTGTTCAGTCTTCTACTAAACAAGTTCCTGTGGCTATTCTGGATAC
TAGGGTGCGCAAGTCAGGTATGTCTGTTATTCCTCAGGTGCTTATACATTGGTCTGATGA
TGTGATCGCCAATGCAACTTGGGAAGACTTGGAAGATCTTCGTACTCGTTTCCCAAGAGC
ACTGGCTTGGGGGCAATCCAGTTTTCAAGGGGGGAACATTGTCAAGGCTGCGTTGGGTGC
TGATGCTGACATTGCCAAGGAGGAGAAGATCGAAGGGAGAGGTAGTAGACTTAAAAGGGG
GAATGTTCGTTTAAGTGGGCCAGAATGGGCCTTGTAAGCGTGAGTGGTTATTCGACCCAA
GTGCCAGACTGTAAGCGTGTGTGGGGAGTGAGTGGGAGTGATAAAACTGAACACGCAACT
CCTGTAAACCTTTTTATCGATTTAGAACTTGGCGGTGGCGATTGGCGGCGGCAGCGGCGG
AATTCGTTGGAAATCCCCGTCGATATACCTTGTGTGTCTCCAGTTCTGAAT
>Osr39_ref
TGTCACGGCGGCATCTGAGCAAGGCATTCAACCTGAGACGGCAACAGCGGCCCAGCAGCA
AGATCGAACCAAAAGGATGAAGCGGCCCAACACACGCTTCCCGTTGAGTGAGTGGACCCA
GTAGCGAAAGGCTGGGCCACTGTCAGTGAGAGAGACTAGATGGAGCATTGCTATATAGTT
GGCAGGTGCGAGAGAGCGGGATATGAAATATTGTATTCAAACTGAAACCTCAAACTCAAT
TCCAATCTCCCTCCTGCTCCTCTGCTTCTCGTGTCTCTGTTCTTCTTCTTCCTCAAGCCA
GCTTCTTTTCCCTTCCAATTCGAGTCACAGGAGAAAGTTCGTTGTGACTCAAATCTGAGT
TCGTGACATTTGGTATCAGAGCATCGATCCTGGAGAAGCCAAGGTACACGTCCCATTTGC
AATCGCAGGTTGAGGCCATGGAGAAGCAGAACCTCGACTTCGGCAAAATTCTCGGCGACA
TCCAGGATTCGCTGAAGTCGTTGAACGACAAGCAAGCGGAGACGCAGCAACCGTGGCGAA
GCTGGATGCAGGAGTCGGAGGATGGCGGCCTCAAGTGGAATCGGCGATTCAGGATTTGCA
CGACGAGGTTGGCAAACTTCGTCAACAGCTGGATCTCCTCGGCAAACCGAAGCAAGCTTC
ACCGACGACGCTTTCCCCTCGGGTTCCGTCGACGGACGAGGAAAGGAAGGCGCTGTTGCT
GCCTACGCCGACGACCTCTTCACATCAAGTCGCGGCGGAAGGCGGAAGCAATTGGGCCCA
TGGCCACGGCGCTCAACAGAATTTCCGGAGGAGGGCATCTGGAGTGGTAACCACTCTGAT
CCCAACTCCGGACAAGGGTACGTTTGAATCTCCTTCAGTTCCTTTGCATTCGTTGGAGAA
TTTCAAATCTGATTCAGAGGTTGGGGAGTTTGGTTTTGAACAAGGCGGTAGACAGTATAA
TCATAGAGTTCCTAAACTAGATTTCCCAAAATTCGATGGTACGGACCCTCAGGATTGGAG
GATGAGATGCGAGCACTATTTTGATGTGAACAATACTTATCCAGGGTTGTGGGTTCGTGT
AGCCACCATCTATTTCTATGGAAGAGCAGCATCCTGGTTACGTTCGTCTAGGGCTCATGT
GCGGTTTCCTGTTTGGGATGATTTTTGCATAGCAGTTTCCACTAAGTTTGATAGGGATCA
GCATGATGTGTTGATTAGGCAAATGGATACAATTAGACAGTCGAGAACAGTTTGGGAATA
CTATGAGAAATTTGATGAGTTGATGAACCAATTGTTGTCCTATGATCCTGTCATTAGCAA
AAAGTATCTAGTGCATCGCTTTACTGAAGGATTGCGTCGAGAGATTAGAAATGCAGTATT
GTTACAACGTCTCCACGATTTGGAGTCTGCTCTGGCTATTGTGTCTTTGCAGGAGGAAGT
GCTGGAAGCTCCACCGGAGTCTGGTGTGAAGGACTCTAAAGGAGGAATGCACATTCGCTC
TAATTCAGTATTAAAAGGGGCTTTGCCACTTCCTCTACCACCAGGCAAAGGAGTTCTATC
TGCAGTTGGAAAGGTCGATGACAAAAAGGGAATTGATGGTGGTCGGCCAGTTGGGGGTTC
TAACAAGATGGTTGCTCTAAAGGCGCAAAGGCGAGCTCAGGGGTTATGTTACATTTGTGC
TGAAAAGTGGTCTCCGACTCATAGATGCGCAAACTCTTGTCCAGCTATACGCAGTTCAGG
AATTATTCTCTGTTTTAGATGCAATTGGAGAGAGTTCCTTTTCTGAATCGGCTGAATTGA
TTACGTCTGAAGAACAAGTGGTAATGGTTGTATCAGTTCAGGCAATACAAGGGGCAGAAC
ATGTGGGTTCAATGAGGATTTCGGGTTATATCTAGGGTAAGGAGGTACTAATACTGGTGG
ATTCAGGCAGCACAACTAGTTTTCTCAGTTCCAAGGTGGCAGATCAGTTGTCAGGGGTAC
AGTTAGTTCTTGCTACAACACAGGTAAAGATGGCCAATGGAGCTGTTTTGTCTTGTACAG
CTGAGTTACCTGATTGTGTTTGGACGACTCAAGGGCATGTATTCTACACCACCTTTAAGA
TTCTGGCCTTAACCAATTATGATGCAATTCTTGGAATGGATTGGTTAATGCAGTGCAGTC
CAATGTCAGTAGATTGGGTACAAAAGTCCTTGGTTATCTGTTGGCAGGGAAAATCTGTCA
CTCTTCAAGGAATTGTGCCAGAATTGCAACAGTGCCAAATGATATCCACTCAACAACTGA
AAGAGTTCGATGACAGGAGAGCAGTTGCTCATTTTGTTCAGCTATGTTCTTTGGATGACA
AAGAATCTTCAGAACAAATTCCTGTCAAGATTCAACATGTTCTTCAAGAATTTGCTTCTG
TCTTTGATGAACCAATGGGTTTACCTCCAACTCAATCTTTTGATCATACAATCCCTCTTA
TCCCTGGTGCAGTGCCTGTCAATGTGCGCCCCTATCGGTATACACCGGCTCAAAAAGACG
AGATTGAACAGCAAGTTAGGGAAATGTTGGACAAGGGTATAATTCAACCTAGTTCCAGCC
CATTTTCTTCTCCTGTGCTATTGGTTAAGAAAAAAGATGGGACATGGCGGTTTTGTGTGG
ACTACCGCCATCTAAATGCTATCACTGTGAAGAATAAGTACCCACTGCCAATTATAGATG
AGCTGTTGGATGAGTTGTCGAGGGCACAGTGGTTCACCAAACTCGATCTTAGGGCAGGCT
ATCATCAAATTCGTATGAAGATGTCAGATGAGCATAAAACTGCCTTTAAAACACATAGTG
GCCATTATGAGTTTCGTGTGATACCATTCGGCTTGACCAGTGCACCTGCCACCTTTCAGG
GTGGAATGAACAGCATCTTATCTCCTTTACTTCGCAGATGTGTGCTGGTATTTGTCGATG
ACATCCTCATTTACAGTGCAACTTTGGAAGATCATGTGAACCACCTGCGACAACTGTTCC
AAATTCTGGTCAAGCATCAGCTCAAGGTGAAACAGAGTAAGTGTTCTTTTGCTCAACAAC
GTCTTTCCTATCTGGGGCATATCATCACTCCTAATGGTGTGTCGACGGATGACGACAAGA
TTCGAGTGGTCCAGAATTGGCCGGTGCCTGGTTCAGTCAAAGAATTGCGTAGCTTTTTGG
GGTTAACTGGGTATTATCGCAAATTTGTTTGTCACTATGGCATCTTAAGTAAACCACTTA
CTAATCTGCTGCGAAAGGGTCAGTTGTACATTTGGACATCTGAAACGGAGGCAGCCTTTC
AAGCATTAAAACAAGCCTTGATTACTGCTCCTGTCTTGGCCATGCCAAATTTTTCTGAAC
CATTTATTGTCGAGACGGATGCTTCCGATAAAGGCATTGGTGCTGTTCTTATGCAACATC
AGCATCCAATCGCGTTTCTCAGTAAGGCTCTTGGACCTCGCCATCAGGGCTTGTCAACTT
ATGAAAAGAAGAGCTTGGCCATTATGCTGGCTGTTGAACATTGGCGCCCTTATCTCCAAC
ACGCTGAATTTTTCATTCGAACGGACCATCGCAGTCTCTCTTTCCTAGATGATCAGCGTC
TGACCACTCCCTGGCAACACAAGGCTCTCACTAAATTACTGGGATTGCGGTACAAAATCA
TTTATAAGAAGGGCACTGATAATGGTGCAGCAGATGCTCTGTCCAGGTACCCTTCTTCTG
CCACTTTGGAATTGTCTGCCTTGTCTGTTGCTGTGCCTGATTGGATTCAGGAAGTGGTGT
CTGGTTACTCACTTGATCCTGACGCGTGTAGCAAGGTTCAGACCTTATGCATCAGTGCTA
GTGCTGTACCCAATTTTTCTCTGAGAAATGGTGTGTTATATTTCAAGGATCGTATATGGA
TTGGTACCAATACAGCTGTGCAACAGAAAATTTTAGCAAACCTTCATACTACTGCAGTGG
GTGGGCATTCAGGCATTCATGTTACTTATCACAGAGTTAAACAATTGTTTGCTTGGCCTC
GACTTCGCTCCACGGTAACTCAATTAAGGATGAGTTCCTCTTATTATCCGCCAACTGACG
GGCAAACTGAACATGTGAACCAGTGCTTGGAAACTTTTCTTCGTTGTTTTGTGCACGCTT
GTCCATCTCATTGGAGTAAATGGCTCGCCTTAGCAGAATACTGGTACAATACATCCTTTC
ATTCCGCTTTGGGATCAACTCCTTTTGAGGTTCTCTATGGCCACAAACCTCGGTATTTTG
GGTTGACAGCTACTACAGCTTGTCAGTCTACTGAGCTTGCTGATTGCTTCATGAGCGAGA
GAAAATGCAAACTCTGATTTGGGAGCATCTTCTGCGTGCACAGACTCGGATGAAATTTCA
GGCTGATAATCGTCGTTCTGAACGAGTTTTTGCTGTGGGAGATTGGGTGTATATGAAGCT
GCAGCCCTTCGTACAACAGTCGAGTAAATCGCAAACTCTCTTTCCGTTTTTATGGTCCCT
TTCAGGTTTTGGAGCGAGTGGGGGAAGTGGCCTATCGCTTGGTGTTACCCTCCTCCAGCC
TTATTCATCTAGTGGTGCACGTATCCCAATTGAAGCAAGCTTTGGCACCAAGTGAAACAG
CGTCTCCCAGGCTTCCTGTTCTTCGTCCGACAACAGAGGCGTCTCCGGTACCACTTCAAG
TCCTGGATCGTCGATTTGTTCACAAAGGATCCAAGATGGTGGAACAAGTGTTGATCAAGT
GGTCTGGCGGTGAACCTGCCGCCGTCACCTGGGAGAATGAGCAGGAGCTACGTCGTCGCT
TTCCAACTACAACAACTTGGGGACAAGTTGCCACTCAAGGAGGAGGGGATGTCACGGCGG
CATCTGAGCAAGGCATTCAACCTGAGACGGCAACAGCGGCCCAGCAGCAAGATCGAACCA
AAAGGATGAAGCGGCCCAACACACGCTTCCCGTTGAGTGAGTGGACCCAGTAGCGAAAGG
CTGGGCCACTGTCAGTGAGAGAGACTAGATGGAGCATTGCTATATAGTTGGCAGGTGCGA
GAGAGCGGGATATGAAATATTGTATTCAAACTGAAACCTCAAACTCAATTCCAATCTCCC
TCCTGCTCCTCTGCTTCTCGTGTCTCTGTTCTTCTTCTTCCTCAAGCCAGCTTCTTTTCC
CTTCCAATTCGAGTCACAGGAGAAAGTTCGTTGTGACTCAAATCTGAGTTCGTGACA
>Osr40_ref
TGTCGACGGGTGATACCCGTAGACCGGATATAAAGGGTATTGGGGTACGTTGGTACAAGG
ATCTACGTAGTACGACATCGAACAATCAAAAGACAAGAATTATACTGGTTCAGGCCCCTT
GGTAGGTAATAGCCATAATCCAGTTGATATGTGATTATATGGTGGAAAACACAGGTTACA
AAGGGAACGATGGAACTTGTTGGATTCGGCGAGATCATAGTCGAGTGGATTCGACTAGCT
CTCGATGACTTGGCTCCTCGCAGACTTCGGCTTTGTAGGCTGTGTGGGTTGTGTTGGCTC
TGAGATTCGATGATCTATGCCCTCCCTAGGGGGGTCCCTTTTATATCATAGATCTGGAGG
TCTCCAAGTAGGACTCGGAGATATCAGACCCAATACGATACGTCGACGACCCAGTTCTGT
CCGAGAAGGACTCTTCCCATCTGTAGATTTCGTGAAAGGTTTCCTTAGGATATGTAGAAA
ACATCCGCGTGTGTGTGGGTATGCCATGTCGATATGTAACGTATATTGAAGGGTAGAGGG
TATGCCTGACCCGTAACCCTGACAGTAGCCCCCGACTTCTGCTTAAAATGAACTCGTGCA
ACCATTTATGACTTCGGGTGTCGAGAACGTTGTCATTCTTGGCGCGAGGACCGCGGAGAT
AGAACGTAGTCGAGCATGCCGTTTGAAGCCCAACGGTCACGAGTGAATTTTGAACTGAAG
TCCAGAAAACTACCGCGCGTAACGGGCCCAGAGATTTCCGGCGGGGATCTCTCTCCGTTC
CTTGGAATTCGCACCGTTGGTAGTGTGCTTATTTAAAGGAATTTTGGGAGCTCATTTTGA
AGTCTGCCAACCTTGTTGAACACACACCACCTGCCAGCGCTCCTTGCCTTCTCCGCCGCC
GCAAGAAACCCTAGTTCGCCAACTCAGGCTTGTTTTCCGGCGATCTTGGAACAACAATGG
ATCTCGGTAAGTCGTCTTCCACCAGCGCGACGTTGAAGAACCTTTAGGAGGACGGCGCCC
TTCCCGGCCGTGGAGACATGGAGAGAGAAGTAGGAGGTACTGATCCTCAGCCCCTCTTAG
GTCGCATGGTTGTGATCGAAGATTACGTTCTCTGCGGTTTTCTTCCTCCACCTTCCGAGT
TTCTTCTCCTGGTGTTGAATTTCTATGGTCTTTCTCTTCTCCATTTGAATCCTAATTCCA
TCGCCTTTCTTAGTATCTTTGTTCATCTCTGTGAGGCCTACATTGGGGTAGAGCCTTTTC
TCGATCTCTTCCGTTTCTACTATGAACTGCGTTGGATGGAATCCAATAGGGTGTCTGGTT
GCGTCGGGTTCCGACTTCGTGATGGCATGAAGTCGCGTTATATCCCCTTCCAGTGTCCTT
CTTCCCGCAGTAAGTGGCGGAACAGGTGGTTCTATCTTGAGATCAAGGACTCGAACCCTG
TCTTCGTTGTTCCCGAGGATCAACCGGACAAGATTCCGGCCTGGACCGCCAAGCCCCCTT
TGAGCCCCTCTCTTCAGTCGTTTATCGACATCATCGATGATCTCCGAGAACAGGGCTTGT
CGGGATATGAAGTCGCTGCAGACTTCGTCGGTAGGCGGATCCAGCCGCTCCAGGCTCGGG
CCCATCCAGCCTATAACTATTTCGGGTCGGATGACGCGACCCGGGTTTCTCCTCGGGGTA
TCTTTCTCGTATTCATCTTGGCGTGCTTGTAGTCGCGTTCCTCTTGACTTATCAAAAGTT
GGTTTCCGTTTAACAGGTCTAAGCAGCGAAGCTATGGAGCGGCGCGTCGGTCAAGTGATG
ATCAGCGGTCCGACCACGGCTAGCGACATCCCCGTGCCCCTTTGTGAAAAGGGGGCGGCG
GAACGCGATGAAGCCATCAACGTAAGTGTATTTGATAAGCATCTCGTATTCTCCTTTCGA
AATCACCTTATGACCTGATTAAGCGTAGGCCCTTCCTTTGACTGACATCATCGGGCCGCT
CGCGGACCATCAGGTGGCGACATCTCTAAAGGAGAAGGTTGTCAAGGAGGCATCTGATGC
GGCCACCACTAGCGGTGGCAAAGTCCCGACCAAGGCGAGGAAATTCTCGTCTGTACTCGG
ACATTGCCGCAAGGCAGCGACCCCCCTCGGTATCATCTTGTCGTCAGATCGTGCAGCAAG
GAGGGTTTCTTCTTACTCTGTATTGATTGTCTTTCAGGCTTCAGACGCGTCCCCTCCACC
TCCACGACGACAGCGCATTGTAACGATCGGCGAGAAGTAAGTAAATAGATTCTTGGATTC
TCGTGCTTTTCGTTCAAATGGTGTTTGATTCGTGGTTGTCCGTAGGGAGGCGCGGGCGAA
GGCTGCACGGGCCAAGTCCGGGGGAGCTTCTAGCGCATCACCTGCCACGGCCTCGACAGA
TGTCGTGCCCATGACCGGGAGCCGGGAGGCGACGCCTAGTGGCCCCATCAACAATCCCGC
TGCGGGTCGTGGTCTGCCAGCGGCCGTTCTCACCTGGGAGGAGCTCCAAGTCGAGATGGG
GCGTCTTCTCGAAGCTGGTGCTCGCGGCATCGGCAGCGAGATCTCGGAGGCGAGGTCGGA
AGCGGCGACGGCGAATGCGCGTGCTGAGAGATTGGTGCGCGAGCTAGCTGAAGCCCGTGA
GGACCTCACGAAGATGAGGGAGTTGGTGGCCGGCAACGAGCATCAACGGAAGGGGCTCGA
GGACTGAATGTCGGAACTCGGGAACAATCTCTCCGAGATCCATGGCTCGTTGCGGGTCAC
CTACACTGGCCTCCATCAGCTCGCCGAGGAGTGCGGCGTCAAGTCCACGATCCCGGCGAA
TCCCGACGAGTTTTTGCTGACTTCCTCTCTTGCGGAACTGGCGACGGCGATGGGGAAAAT
CCCCTCCAAGCATGCGGCCAGGATCGCGGAGGAGACGTCGAACGGCATCTACACCGGAGC
GTGTCACGTCCTCGCGTGTGTAAGATTGTCGCGTCCTGAACTCGATCTGCGCGAGATCTT
GGATCAGGGGGCGGCAAGCGACACGCGTAAGGAGGTGATGGAAGAAGTCAGTGATCTGGG
GGAGTCTGTTCTGCCCCTTTTTGAAGAGTAGGACTTCTTGTATTTGTTATATATTGTGTA
AATCTTGAACTCTGGCCGCCTTCGTTCGTGCGATTACCACCCTTGTCCAATTTTGTATGT
TGATCTCGGGAGTTTTTGTCCATTATAGAGATGTTGATGATGAGGATGTCCAGCAGCGCG
GGCAGCCTGAGTCACTGGCGATGATTCCGGTACTCGATTTTGAACCACATGTTTCGTCTG
ACAATGTGGATCAAACTCTTGATGCGAAGGCCGGGATGGCAACGGCCACCTCAAGTGAGT
AGCCTTTTCACCTCTTAGTGACCTCTTGATTAGGTTATTTATGTTGTAAAGGAGGTATCC
AACTTGTCTTAGTGGTCATCACATTTAGCAGATCTCGAGGGTGCCCTTGCAAATCAAGAT
CGTCGTATCCAATACTGGAAGACGAAATTTGAAGTGGCGGAACTTGAGAGAACCATGCTG
GCCGTGAAGAAAGAGCAGGTTGTGGAGACGCTCCGAGGTCGCGAGGTGTGGTTCAACTCT
TACTTGAGGAGTTGCTGTGCCTCCATGGCCAGAGTATGCAGGGAACTTCGAGTAGTCCGC
GATGATCCCGAGGAGTCGGCGGCTGGGTACATCTCTTGGCTAAACGGGGCCTGTGCCCAA
CTTGATGGCATCGGCAAGCATATCGACGAGGCCTTGAAGCAAGAGTGTCGTCGAGTGAGC
CGATACGCCGGAGTGCACATGCTGGCTTGCCTACGAGATCACCGCCCGCGCTTGGACCTC
GAGTTTCTCCGCCATGGTTTTGCTCGTTCTCGGAGAACTCCGGCGGAGATAGACCATCTG
GCGAGGTCGATGTCGCCGCTGGCCGAGAAGATCTTCCAGTCTATGGACTAGCGTTGGCCT
TCTTGGTAGTACTCATGCCCTGTCACAGATATCTTAGGGAAAGATGTAATGTAGTGGAAA
ATTTATGTAAAAACTGTAAGAATTATTTTGTGAATAAAGAAATATTCCTTAAACAAATGT
ATCTTACTCTAGATGTCGTGTGTAAGAGTGTGTTCTCAGTTAATGACTTTGGTCAGCCGT
TTGAGTCGTACACTCTCCCTAGCCCCCAGCCTTGTCGTCGGAGGAATTTTCTCGGAGGAT
AAGGCTCTTGGACCATTGACCTGCCTTGGTTGAATAAGCTCTGATCCTAGCCCCCAGCCG
TGAGTTTGGAAAATTGATTTCCGATTTCACGGCTTGGTTAATACGCACGGTGAGAACTCT
TACACGACCAGATCTTACATGGTCTTTTGTCTCTACAGGATCTGACAAGGCCTTATCGGC
TCTGGGCATCCCCAGCCGAAGATCCCTTAGGTTCCTCGGAGGCCTTGTCGAGACGGCGTA
AAGGGACATAAGGACAGGTTTCAACGCTAGGTGTCATCAGAGTAAGGGATCATCGGGTGA
AAACACTTTGATTGTGATATGGGACCTAGAAATAGGCTTTATTGATACTATAAGGGTACT
TACAGGTACAGTGGTATTGACTCATACATAGAATTTACGTAGTTGGTCAATGTTCCAAGA
ATTTGCTAATTCGCGACCATCACCGTCTGCGATTTTGAATGCGCCTGGCCGCAAGACTTG
TGTGATTGTGTAAGGTCCTTCCCATTTTGGTGAGAGTTTGTTTTGCCCTGCTTGGGTTTG
AACTCGTCGGAGGACATAGTCGCCGATCGAAAGTATGCGTGCTCGGATGCGCTTCTCGTG
ATAACGGCGGAGGGACTGTTGATAGCTGGCTGCTCGGACGGCAACTCGCTCATGATGCTC
CTCGAGAAGATTTACATCGATGTCTCACTGTTCCTCCTGGTTCTCGTTGGAATACTTCTG
TACTCGTGTACTCTGATGTCGTAGCTCGCCGGGGAGCATGGCCTCGGAGCCGTACACGAG
GAAGAAGGGTGTTTCCTTATTGGACGTTGTCGGTGTGGTGCGTACGGCCCATAGTACTGA
TGGGAGTTCTTCAACCCACTTTTTGTCTTGTGACATGAGCCTGTCGTAGACGCGGGTTTT
CATCCCTTGTAGTACTATGTCGTTTGCCCTTTCGACTTATTCGTTGCTTTGAGGGTGAGA
GACCGAGGCGAAACATATTTTGACTCCCAACCCGATGCAGTAATCTTGGAAGTCGGTGCT
GATGAATTGGGAGCCGTTGTCGGTTATGATGCGGTGCAGTAGTCCGTATCTGCAGAATAT
CCCTCTGATGAATTTGATGGCGTTGTCGGCCTTGATTTCCCCCGTGGGCACTGCTTCTAT
CCATTTGGTGAATTTGTCGATCGCCACGAATAGGAATCTGTAGCCGCCCTGTCCTCGTGG
GAATGGCCCAAGTATATCTAGCCCCCAGCACGAGAACGGCCAAGTCAGAGGGATAGTCTG
GAGCGCTTGCGCGGGTAGCTTTGTGTGTTTACTGTGGAATTGACAGGCTTCACATCGCTG
GACCATGTCGAATGCATCTTTAAGGGCGGTTGGCCAGAAAAAGACTTGTCGAAAAGCTTT
GCCGACCAATGTCCGACCGGCGGCGTGTGACCCACATATGCCTTCATGTATGTCGAGGAG
GAGGTGTCTGTCGTCGTCAGTAGAGACGCATTTGAGAAGTACCCCGTTTAGCGCTTTTTT
GTATAAATCGTTACCGACCATACAGTAGATCTTTGCTTTACGGGTTATTTTCTCGGCCTC
TGTATCGTCCTCGGGCAACTCCTCGCTGCTGATGAATTTGATTAATGGGATGCGCCAGTC
GTCTGTGGTTTCGATGTCAGCAACGGCGCGTTCTGCCTCGGTGACCTCCGAGCTGATGTC
GGGGGTGTTCGGGCTAACTTCGCCGCTAACTTCTTTCACCGATGGCTTCGTCAGGATATC
GAGAAAGGTGCCGGGTTCGAGTGGTTCTCGTCTGGCTCGACGTTGTCCTTGCGATAGACG
TGTCGGACCTCGATCCCATCGAACCTCTTCTCTAGCTTCCTGACTTCTACGAGATACTTG
GATAACTCGGGGTTAGAGCATTTATAGTCTTTGTGCACCTGGTTCGCGACTAGCTCGGAG
TCCCCTTTGACGATTAGTCGCTTGGCGCCAAGTGCGGCTGCAGCTCGTATCCTGGCGAGT
AGTCCTTCGTATTCTGCAGTGTTATTGGTCGCCCTGAAGTTGAGGTGGATTGCGTGCTTG
AATTGATCTCCGGAAGGAGACGTCAAGATAAATCCTGCCCCTGCTCCTTGGCTGTTGAGT
GCGCCATCGAACGCCATTGTCCATGTTTCGTTGTCGCCTTGGTTGTCTGATTTGTTGTCC
GGCATAGTCCAATCGGCAACGAAGTCGGCGAGTACCTGGGATTTGATGGCTATTCGCGGC
AGAAAGTGGACATCAAATTGGCTTAGCTCGACTACCCATTTCGCAATGCGGCCGACAACG
TCTTTGTTTCTCACAACTTCTCCAAGGGGGAAGGAGGATACAACTGTGACTCTGTGAGCT
TGAAAGTAGTGGCGCAGCTTCCTTGATGTCATGATGACTGCGTAAAGCATTTTTTGGATA
TGTGGGTATCTTGTCTTTGCGTCATGGAGAGCTTCGCTGATGTAATAAACTGGTCGCTGT
ACTTTCTCTCTCTCGACAACAATGACAGTGCTAACGGAATATGGCGTGGCGGCAATATAG
AGGAATAATTCTTCATTAGGTTGGGGAGCAACAAGTACAGGGGGGTTTGATAGGTAGCGC
TTGAGTGCAATAAATGCCTCTTTGGCTTTCTGTGTCCATATAAATTTGTCTTGTTTCTTC
AATAGAGCGAAGGTTGTGCTCGTTCTCCCATCCTAGCGACGAATCTGCTTAGTGCTTCCA
TGCATCCAGTTAGCTTTTGTACCTCCTTGAGTCTCGTGGGCGACTTCATGTTCTCGATTG
CTTTGATCTTCTCGGGATTTGCCTCTATTCCTCTGCCAGAGACAAGGAATCCGAGTAGCT
TGCCCGACGGTACTCCGAACGTGCACTTCTCAGGATTGAGCATGAGGCGATATCGTCGGA
GGTTGTCGAACATTTCCCGCAGATCGTCAATCAATGAGTCGCTTGTCTTGGTTTTGACAA
CGATGTTGTCAACGTAAGCCTCAACATTGTTGCCAAGCTGGTTGCTAAGTGCGCCCTGGA
CCGTGCGCTGGAAAGTATTCCCGACGGTTATCAGTCCGAACGGCATCTTAACATAGCAAA
ATACCCCGAACGGCATGATGAATGCTGTCTTCTCTTCGTCCTCTATTGCCATGCTGATTT
GGTGGTAGCCAAAGTAAGCGTCGAGGAAGCTCAATAGCTTGCAACCGGCTGTTGAATCCA
CCAATTGATCTATTCGAGGGAGAGGAAAGTGATCCTTGGGACACGCCTTGTTGAGGTCGG
TGAAGTCGACACACATTCTCCATTTTCCATTGGCCTTCCGCACCATGACTGGATTGGCTA
GCCACTCTGGATGAAGTACTTCTCTGATGAAGCCAGCTTTGAGAAGTTTGTCGAGCTCTT
CTCGTATGGCTTGTTTCCGGTCTGGTGCAAATCTCCGCAGTCTTTGCTTTACTGACTTGG
CATCGGGTCGCACCATTAGTTTGTGCTCAATCACCTCCCTAGGGACCCCCGGCATGTCGG
ACGGTTGCCAAACGAACATGCAGGCATTATCGCGGAGGAAGGTGATGAGCGCGAGTTCCT
ATTTCTCGTTTAGTGTCGCCCCGATCTTGACAGTCTTGTCGGGATTGGCACTGGAGAGTG
GAACGATCTTGATGGCGCCGTCCGGCTTCGGCGTCTTATTTGTCTTGCTCACTTTCTTGG
GTGGCTCAGTTGTGGCGGGTGGGCTGGGCGTTTGCTCGACTATGTCGAGGCTCCGCTTGT
CGCACTGCACTGCCAGCTTTGTGTTCCCCTGAATAGTGATTGTTCCCTTCGGTCCCGGCA
TCTTGAGCACTTGATACGCGTAGTGAGATATGGCCATGAACTTCGCAAGTGCAGTTCTCC
CGATGATGGCGTTGTAAGCTGTATCAAATTCAACGACATCGAAGGTGATCTGCTCTGTTC
GGAAGTTGTTGGCTTGGCCGAAAGTCACAGGCAACGTAATCTTGCCAAAAGGTCTGGATG
ATGATTGGGGAGTAATTCCATGGAAGGGTTGATCAGTTGGTGTCAACTCACTTTGCGGAA
TTCCCATTGCGTCTAGAGTACTAGCGAAAAGAAGATTGATCGAGCTGCCACCGTCGATGA
GAACTCGCGCTACTTTGATGTTCCGAATAATGGGTTCGACCACGATCGGATATCGTCCTG
GGATAACGGCGGTCTTGGGGTGGTCTTCTTTCGAGAACTCTATTTTCTGCTTAGACCACT
TCATCTTGGGTGCAGCCCCCCGCCATGTCGAACAGACTTCACGTTCCACTTTCTTGTATT
CTCACTTGGAGGAGTACGTTGTGGAGCCGCCGAAAATGTGTGAGATGTGGAGGTCGGAGT
CTGGATACGCATAATCCGATTCGTGAGGAGCCGTCTCTTCGTTCTTCTCGACAATGCGTA
CTCGCTTGCCTTTTTCAAACGCCATGTGCTTCTCGAGCGACTTTTTGAAAACAAGGCAAT
CTTCCAGAGAATGTCTGTCCGTCTTGTGTATGGGGCACCAAGATTTCTTTGTGTCGCTGC
CTTGTGGGTCTGGGCGCTTGGGAGGGTTCGCGTATTCTGCTGCGAGGACTTCCGCTTGAG
CTTTCCTTTTCCCATTTTTGCGATTTTTCTTCTTGCTTGACTCAGATGCGTCTGTGGCTG
ATTTCTTCTCTCCCCCGGTCTTCGGCTTGTCGTTCTTGCGTCTTAGCGCATCGTCCACAT
GGGCACATCGCTCAACGATCTCGAATAACCTCCGAGTGGTTGTGATGCGTCTTGTCGCCA
ATTCCTGGGTAGTGTAGCGATCTCTGACACCGGATTTGAAGGCGCGGATTACAGAAGCGT
CGGTGATTTCAGGAATTGTGTTTCTGCATTCGTTGAAGCGTCGAACATATTCCCTCAATG
ATTCACCTGAGTTCTGTGTCAACGCGTGTAGGTTGTCTTCGATCGCGTGGCGCTTGTACG
TTCCTTGGAAATTGGCAACGAATTGTTGCCACAGGTCTGCCCACGAAGAGATTGAGTAGG
GAGGAAGATGCATCAGCCATGAACGTGCAGAACCCTTCAACGCGGTTGATAAATAGTTCG
CTAGCGCGTTGTCGTCTGCTCCGGCAGCATAGAGTACTGTGGAGTAGACTTGAAGGAATT
CTTCTGGGTTGGTGCTCCCATCATACTTTTCAATTGCTCCGGGTCGGAATCTCTCAGGCC
ATCGGACATCACGTAGGGAACGACCGAAAGCCCTGCACCCAGCGTTGGGGGCGGTGGGTT
GTCAGCGGTCGTGTGTCCTTCGTGGATGTCTGTCTGACGATGAGGAGGACGCAGATGATG
ATGATGACGATGGGTCACTTGGTTCCGGCGTACGATTACGAGTATGACGGCCTGGATCTC
GGGAATCCTATCGTTGTCTCTCGCTGTTGTCTCGGCGCCGATCTCCATTATTGTCGTCGT
TACGGCGGCGGCCATGACCAGTATTGTCTGGCCCCCGTCATTCGCGATCGTTGCGATTGC
GGTGGTTGTCGTGATCCCGGTCCTCGTTTGAGCGGTCTCCTCGATTTCCGTTATCATGGC
GCCGTGAAGAGACATGACGCCGAGAGCGATTTACATTGTCTCGTGTGCGTCGTGCTTCTC
GGCGGCCGTTGATTTGATCTCGGAGATCGCCAGCGCCGCGAGGTGGAGGAGTGGCTCGTT
GAGGTGATTCCCTCCGTTCCGGATCTTCACCATTGGCGTCGCTAGTTGGCGGCTGATCTT
GGTGCGCTGCGGTAGCGACTTCTTCAAACGCGTTGCTAAGGTTGGTCACCGATTCCCGTA
GTCGTTCTGTCAACGCTCGAGGTCATCATTCAGAACGGGATCGTAAGGAGTTTCCCTTAG
TAAGGCTTGAACGGCCCTGATGTGTTGGGCTGGAGTAGTCGATTGATTCGCCGCTTCTGC
GTTGGCTTGCGTTGACGTGCCAACGTCATCGATAGCCAATACCTCCTGCGGCACGCTCAT
TGTCGATGACCCATAGTCTTCGAGAAGATGTAAGACCGGTGGTTCATGAGGATCGATATC
GATTACCTCAACGAATCGATCTGAGGCTGGAGTCGCTCCTTGTTCCTTGCCGTTATCCCT
GACGGGGACGTATGACTCAGGAGACGGAGCTTTCATGGCGCCGAGGAAGACTTTGTAGCT
CGAGAGGTTGTGATTCTTTGTCTTGTGAATAGGACAATAGACATCCCGAGTTGGAGAAGT
ACGCTGAATTCCACGTTCTTTGCATGCGCGAATTTCAGCATGGACGTTGAGGAAAACCCA
GCAATCTTGCAGGGTGTGTTTCTTGGTTTTGTGGATAGGACACCAAGACCTTGTGGCTTC
GGAAGTCATCTTTGCCGGCTCGTGGTTCATGTCAGAAGGGCAAGGTTTGGCCGTATCAGA
ATCCTTCCCGAGCTTGGATGTCGTCGATGATCCGTTCTCCGTTTCGACAGGTGGATTTTT
CGACATGAAGTCGCCTTGGTTTGTAGCCACTGCGTTCTCGTTTCCGGTCATTGGAGGACC
GGTTGAGATCAGCGTCGTGGTGTAAAACGGGAAGACGATTTCGCCGACTTGAGTCCATAC
CAGCATTGTTGAAGCAGGGAGCGCTTGGCTGAGGCTGGTGTTGACGTTGTTGTCGACGAA
GCTGGATGACATAGTAGTAGAACCTTGAGTACCAAATCCCCCTACCTGGCGCGCCACTGT
CGACGGGTGATACCCGTAGACCGGATATAAAGGGTATTGGGGTACGTTGGTACAAGGATC
TACGTAGTACGACATCGAACAATCAAAAGACAAGAATTATACTGGTTCAGGCCCCTTGGT
AGGTAATAGCCATAATCCAGTTGATATGTGATTATATGGTGGAAAACACAGGTTACAAAG
GGAACGATGGAACTTGTTGGATTCGGCGAGATCATAGTCGAGTGGATTCGACTAGCTCTC
GATGACTTGGCTCCTCGCAGACTTCGGCTTTGTAGGCTGTGTGGGTTGTGTTGGCTCTGA
GATTCGATGATCTATGCCCTCCCTAGGGGGGTCCCTTTTATATCATAGATCTGGAGGTCT
CCAAGTAGGACTCGGAGATATCAGACCCAATACGATACGTCGACGACCCAGTTCTGTCCG
AGAAGGACTCTTCCCATCTGTAGATTTCGTGAAAGGTTTCCTTAGGATATGTAGAAAACA
TCCGCGTGTGTGTGGGTATGCCATGTCGATATGTAACGTATATTGAAGGGTAGAGGGTAT
GCCTGACCCGTAACCCTGACA
>Osr42_ref
TGTCAGCAGCAATACTGCTTCCAGGGAGTTGCCGTTGTCTGACTAAGCACAGGAGAACAC
AATTACTAGGCCGCTGAAGCGAGCTACTAGAATTAAGAAGTCTAATGTTCGTCTGAGTGG
GCCTGAATGGGCTTGTAAGTAATAGCTGGCTATGGCTCTGTCGACAGCCTGGCTGGGACC
CAGCAACCAGTGAGAGAGAGTGTGTTGAATATAAACAAAACTTGTAAGAACAGAAAGGTA
TCTTTGGAGATCAATCGAACGGCGGCGTTGGCGGCGGAGGCGATGCGATCTCGTTGATCG
TATCGATAATTCTTGTTCTTGAGTGAGCTGATCGAGAGATTGCGAGAGAATCCTAACAAC
TTGGTATCAGAGCTTCGTGATCCTCGGAAATCCTTGATTCCGCTGTAAAATTCTTGGGCA
AGGATTGGATCGCTCTTGAGTGAATCCGCGAAAAGGCTACCCAGCCTTGCCTTGCTTGAG
TTGGTGGAATTCGGGAAGAGTTGATCACTTGATCTGAAACCCTGGAGAAACCACGATTTG
TGACGAAGCAGACGGCCAAAATCATGGAGAATGAGGCTAAGCTTGACCTTCTGTTGAAGA
AAATGGAGGAGACAGAGCGCAAGCGAGAGGAGGGTGAGAAGAAGCAGAGTTTGGAGATGA
GGGTCTTCAAGGAGGCGGTAGAATCGTGGATCCCTGCGGTGGAGAAGAAGGTGGATGTCC
TTCAGTCCACTGTGGATATGCTACAAACCCAAGTAGCGAAACTCTCTGCTCCACCTCCAA
CAAATTCGGCGACTCCTTCCTCTTCGTCGCCATCCGGAGCGGCAGGTGTTCGAGCAATTG
ACTCTACCGGCTTAAATGGCCAAGGCGCTGCAAATTCTACACGGGAGGAGGCTGATGGGG
TATTCAATACCCCAAAGCCACCCCCGGGCAATGGTACGCTTGCGTCACAAAATTTTTCTC
CATTCCATTGTCGAGTTGATGCTTCTGCCATGAATTCTTTCCAATCTGGAACATCTGTTG
GGTTGACTGGTGGGGTAGCTCCTATGACTTGCCCAAAATTTGATGGAGATAACCCAATCA
TGTGGAAAGTTAACTGTGAATCTTATTTTGATCTCTATGGAATCCATCCAATTAACTGGG
TTAAGGTTGCCACTCTTAATTTCACTGGGAATGCAGCTTTTTGGTTGCAAGCTGTTAGAT
CACAATTAGAGGGGGTGACCTGGGAGGAGCTATGTGATAGGGTGTGCACTAGGTTTAACA
AAGATAGACAACAGGCTCTTATCAGACAATGGTTTAAAATTTGTCAAACTGGCACAGTAG
CTGATTATGTGGAAAAATTCGATTCCATCATGCACCAGTTAATGGCTTATGACCCCACTT
TCAAACCTGTTTACTTTGTCACCAAGTTTGTGGAAGGCTTAAAACATGAAATCCGGTCTG
CAATTCTTCTTCAACGTCCTGGCGACCTGGATGCTGCTTGCACTCTTGCATTTTTGCAGG
AGGAGGCGCTTGAAGGTGATAAGGGCATTGACATCAAGAAAGGTGAAGGCTCTGGTTCTG
CCAAGCACTCTGTGAGAGTTGCATTGCCATTACCTACCCCTCCAACTGTTAAAGGGGGCT
CTCCTTCCTTTGCTGAAGAAAGACGAATTTCTGACAATGGTAGATCCCAAAACCGTGAAA
TGGATAGATTGGCTACACTGAAGGCTTATCGGAGGTCGAAGGGATTATGTTTCACTTGCG
GGGAGAAATGGGGTCGAGAACATAAGTGTGCTTCTTCCATTCAATTACATGTAGTTCAAG
AACTATTGGCTGTTTTGCAGGGCCCTGACATCAGTTCAGAAGAGTTTATAGTTCAGTCTG
ATGATAGTTTGATGGCTATTTCAATTCAGGCTATCAATGGTACTGAATCTAATCATTCTA
TTAGATTGAGGGGCTGGTTACAGGGTATTGAGGTGCTTATGTTGGTGGATTCTGACAGTA
CCCACTCTTTTGTTGATCATCAGCTTGGATTGAAGCTAACTGGAGTTAAATCTATGGCTT
CTCCTGCAAGAGTTAAGGTGGCTGATGGTGGGCATCTCAATTGTTCTCTGTATGTGAATA
ACTGTGATTGGTTAACTCAAGGCATTCATTTCAAGAGCAATTTCAGATTGCTGTCTTTGG
GCACCTATGATGTCATCTTGGGTATGGACTGGTTAGAACAATTTAGTCCCATGAAAGTGG
ACTGGGTTCAAAAGTGGTTAGAATTTCAGTTTCAGGGATCTACTGTCAGATTGCAAGGTA
TTCAGTCCCATATTTCTAGCTGTCTTCCTATCACCCCTGATCAATTGACTGGGTTACTGA
AATCAGGCAGTGCCTTGTTCTTGATCCACTTAGACAGCAACCATACATCCCATATTACTA
CAATTCCTGCACATGTGCAGCCACTACTGGATGAGTTTCAGTCTGTCTTTCAGGAACCTA
CTGAATTACCACCTAAGAGGTTGTGTGATCACAAGATTCCTTACTTCCTGGATCCAAGGC
AGTGTTCATTCGTCCATATCGTCATACCCCAGCTCAAAAGGATGAAATCGAAAGACAAGT
TAAAGAAATGTTGCAGAATGGCATTATACAACATAGTTCCAGTCCCTTCTCTTCTCCTGC
CCTATTGGTTAAAAAGAAGGATGGCTCTTGGAGAGTATGTATCGATTACAGACAGTTGAA
TGCCATTACTAAGAAGGGAACCTACCCAATGCCAATAATTGATGAGTTACTGGATGAATT
AGCTGGAGCTAAGATTTTTTCTAAATTGGATTTACGAGCTGGATATCACCAAATTAGAAT
GGCTGAGGGTGAAGAATTTAAAACTGCCTTTCAAACACACAGTGGTCACTATGAGTATAA
AGTCATGTCATTCGGTCTCACTGGAGCCCCTGCTACGTTTCAAGGTGCTATGAATGATAC
CTTGAGACCCTTGTTAAGGAAATGTGCCCTGGTCTTTTTTGATGATATTTTGATATATAG
CCCTGATATGAATTCTCATCTAGACCACCTCAAACAAGTTCTGCAGTTGTTAGACACTCA
TCAGTGGAAGGTTAAACTGAGTAAGTGTGACTTTGCTCAAACTCAGATTTCTTATTTGGG
GCATATTATCAGTGGTCAAGGAGTCTCAACTGATCCTTCTAAGATACAAAGCATTGTTGA
TTGGGCAGTACCTACTACACTCAAGAAACTCAGGGGTTTTTTGGGGTTGGCCGGATATTA
TAGGAAATTTGTTAAAGATTTTGGTACTCTCAGCAAACCCTTGACACAGTTGCTCAAGAA
GGATGCCCCTTTTGTTTGGTCAGCTGAAGTGAACCAAGCTTTTCAAGCTTTAAAACATGC
CCTTACTTCAACTCCAGTATTGGCTCTCCCTAACTTCCAGCAAGGTTTCACCATTGAAAC
AGATGCTAGTGACATTGGCATAGGGGCTGTTTTATCTCAAAATCAGCACCCTGTTGCTTT
TGTTAGTAAGGCTCTTGGTCCTAGAACTCAAGGTCTTTCCACTTATGAGAAAGAATGTTT
AGCAATCATGATGGCAGTTGATCATTGGCGGCCATATTTGCAGTTTCAAGAATTCTTGAT
CATTACAGACCATCATAGCTTGATGCACCTCACTGAACAGCGGCTCCACACCCCTTGGCA
GCAGAAAGCATTTACCAAGCTTTCGGGATTACAATTTCAGATTGTTTACAGGAAGGGTAA
ACATAATGCTGCTGCTGATGCATTGTCTCGACATGTTCCTGAGGAAACCTCTGAATTTTT
AGGAATCTCAACTTGTTCTCCAGTCTGGTTGCAAGATATCCTTCATGGTTATGATCAGGA
CCCATTGGCTCTTTCTTTACTTACTGGGTTGGCTGTTAACCCCTCTTCTTATCCTCACTA
CTCTCTGTCTAAAGGACTTATTAAACATAAAGGCAAGGTGTGGGTCGGTAACAATTCCAA
CATCCAACAACAGATCATTTCTGCCCTTCATGATAGCCCTTTAGGAGGTCATTCTGGATT
TCCAGTAACTTACAAAAGGATCAAGTCTCTTTTCTCTTGGCCACATATGAAGCTCACTGT
TCAAAAGCAATTAGCTTCTTGTGCTGTTTGCCTTCAAGCCAAGCCTGACAGGTCCAAATA
TCCTGGGTTATTACAACCTCTTCCTGTGCCTGACGGTGCCTGGCAGATAATATCAATGGA
TTTCATTGAAGGTCTGCCTAAATCATACCACCAAGATTGCATTCTGGTTGTTGTTGATAA
GTTCTCTAAGTATGCACACTTTATGCCCTTATCTCATCCTTTCTCAGCCTTGGATGTTGC
TAAAGTATTCATGCTGAATGTTTATAAGCTTCATGGATTACCACAGATCATCATTTCTGA
CCGTGATAAGATTTTTACTAGTGCATTATGGGAGCAGTTATTCCTGAGGTCTGGCACTAA
ATTGCATTTATCTTCAGCTTATCACCCGCAATCCGATGGACAAACTGAGCGAGTTAACCA
ATGCTTGGAGATATTTCTGCGTTGTTTTGTTCATGCCACCCCAGCTAAGTGGTCTCTTTG
GTTACACCTTGCTGAATTTTGGTACAACTCTTCTTACCATTCGGCATTGAATAAGACTCC
TTTTGAAGTCTTGTATGGTTATCCTCCTTCTCACTTTGGTATTCGAGCTGATGCCTGCGT
CATTTCTGACTTGGATTCTTGGCTGTCTGAAAGGCATTTGATGACTCAACTGCTTCGACA
GCATTTGAACAGAGCACAGCAAGTTATGAAAACACAAGCTGACAAAAAGCGCAGTTTTCG
CTCTTTTCAGGTGGGGGATTGGGTTTTTCTTAAACTGCAGCCTTATGTGCAATCTTCGGT
GGCAAAAAGAGCCAATCACAAGCTCTCCTTCCGTTATTTTGGTCCTTATCAAATCTTGTC
CAAAGTGGGATCGGTGGCTTATAAATTGCAGTTACCAGCAGATAGCATGGTTCACCCGGT
TTTTCATGTCTCGCAATTGAAAGGAACTCAGAACTTTAAGCACTCCATTCAGTCTCAATT
GCCCAACATTACAGATCATATTCAGTATCCTGTTCAGATCTTGGATACAAGGATACAGAA
GAAAGGTAACAAAGTTGTCCGTCAAATTCTTGTTTGCTGGTCTAATTTGCCTGCAGTGGA
AGCCACCTGGGAAGATGAAGAAGAGCTCAAGCAGCGTTTCCCTTCTGCACTGCCTTGGGG
GCAAGTCAGTCTTCAAGGGGTGGGGTTTGTCAGCAGCAATACTGCTTCCAGGGAGTTGCC
GTTGTCTGACTAAGCACAGGAGAACACAATTACTAGGCCGCTGAAGCGAGCTACTAGAAT
TAAGAAGTCTAATGTTCGTCTGAGTGGGCCTGAATGGGCTTGTAAGTAATAGCTGGCTAT
GGCTCTGTCGACAGCCTGGCTGGGACCCAGCAACCAGTGAGAGAGAGTGTGTTGAATATA
AACAAAACTTGTAAGAACAGAAAGGTATCTTTGGAGATCAATCGAACGGCGGCGTTGGCG
GCGGAGGCGATGCGATCTCGTTGATCGTATCGATAATTCTTGTTCTTGAGTGAGCTGATC
GAGAGATTGCGAGAGAATCCTAACA
>Osr43_ref
TGTCATGGGCATCCCCTAGCGGATGAACAGTACCACGGGCACTGTAGCAGTTGGTTAGGA
GATGGATAAGATTAGTTTGAGTTAGTTTCTTAAGGATCAAGTCATATCATCTCTATATAA
GGGAAGTATTGTATTCATCTCAAGTGAAGCAATGAATATCAATTAGTCTAATGTCTCCCT
CCCAACAATGTTCTTCTCCCTAGCCTAAATCTACATCCCTTCTCCAGGAGCCGACGCCGC
CCGGCTATCTTCCCGACGGTGTTTATCCCGTCATGGCCTCGGGTCATGACAACTTGGTAT
CAGAGCCACTCACCATGGCTTCCAATGCCAAGTGAGTTCTCCGTATCACGGTGAGCCATC
TAGTGTACCCGGTGGATGAGTATCTACTCCACCAGTTGTTTGATGGTTACGGAGCAGAAA
AGAATATCAAAGTGTTCCAGATGGGAACACATGTGGAGGCTTCTATTCCGTTCCAAACTA
GAGCGGCCGCTGAGCATGCTTGGAAACTCAATGGCCGTGCCATCTATGACGGCTGTTGTT
GGCTGAACATACAGTGGGCGCAACCTTCTAGTAGCACCCCCGCAGCGGCAACACCTCTTG
TCGGGATCACTAAGGAATTGATAGCAAATGTGCTTGAATTGAAGGCCATGTTGAAGGAGA
GTAATGCATCAAAAGAGGTGGAAGATGGGCGCACAAAGCAGAAGGTGGCAGCGGTAGACC
TAGCAGTCATGGCGCCAGTTGCTATGCCATTAACTCAGATGTCCCCGCCGGCGGACTCCT
TGGTGGAGCAAGAGATGGCAACACAGCAGAAGACCGTGGAGGGCACGACGAGGACATTGC
CAGCAGTGGTGCCATCGTCTCAGTTTCCTCCATCAGAGGCTGGTTTCTCGAACTCAAAGG
AGCAAGAGGCAGCGCCAGCGTGGTCCTCGGAGGCGGGCGGAATGGCATGGCACGAAGGTG
GGTCGGCGTTTTGCGTGAAGGTGGAGCACAGTGATGGCGCGTGTTGCGCGCAGCCAGGGT
ACGAGGCCATTGCGTGGCAGCACGATTTTCTGTTTTAGATGGGCTGCGTGTCTCCGATTC
GTTGGCGGCGCCGCGGTTTCAGAGAGATGCAGCTTTGCTTCCTCCCATGTGTTGGCTGTT
GGGCTGGCCGGGTCGACTATTGCTGAAGACAACGGGGACCTCCAAATGGTCCTGGTTTAA
TAGGTGGCCACGTGAGATTTTTTCAGTAACGTCAAAACTAAGTTGCTGGGCTTACAAACT
TAGGACGTGGAGAACTTCAATCCTTCCTGTAACAGCATCCGGATGGGGTCCACCAGTGAG
TGTCGTTGACAAGATGATATTGATACCCTAGCTTCTGTCATCTTAGATTTATTAGTTTGC
ACTAAAGTAGCAAGTCGAGATGTAAAAGGCTTAAGTCACTGTTAAGTTTTATTTAGAGAG
TCATCAGGCATGGCATCACTGTGTTGCAGCTCGAGGACGAGCTGCTCAAATGGAGGGGTG
TAGTGTCATGGGCATCCCCTAGCGGATGAACAGTACCACGGGCACTGTAGCAGTTGGTTA
GGAGATGGATAAGATTAGTTTGAGTTAGTTTCTTAAGGATCAAGTCATATCATCTCTATA
TAAGGGAAGTATTGTATTCATCTCAAGTGAAGCAATGAATATCAATTAGTCTAATGTCTC
CCTCCCAACAATGTTCTTCTCCCTAGCCTAAATCTACATCCCTTCTCCAGGAGCCGACGC
CGCCCGGCTATCTTCCCGACGGTGTTTATCCCGTCATGGCCTCGGGTCATGACA
>Osr44_ref
TGTTAAGAGATATTGTATTTGTATCCGGTTCGGTTTCCCTCAATCCTATCCCGATTCTGT
TTCTATAAGTCGGGTATAGAGATAAGGATGTACCGTCCCTATATGTACTCGTGTCCGTGA
TCAATCTAAGTTATCGCGTTGACTCTATACGTTTGCATGGTATCAGATTAATCTCCAAAT
TCGCTTCCGCCTCTCTCTCTCTCTCTCTCTCGACACGCGTCGCGACTCTTCTTCGCACCG
ACGCGCCCTCCGCGTCCCGCCTGCGCCGCCGCCGCGCCGCTTCTGCTCCCGCGCCGCCGC
GTCTCCCACGCCGCGGCGCATCTCCTCTCCTGCGCGCCGCCGCGCACCCCACGCCGCCGC
GCCGTCTTCTCCCTCCTCGCCGCGCCGCCTCACGATGGCCGACGAACCACCACCACCGTC
CATCACTCCTGTGACCGCCGTCGACGCCGCATCTGCCGCCGTCCGTGCGGCCTTCCAACC
CGACGCTCGACATGGCATTGACCCCACCACTGCTGCCAATGTCGCCGAATCGGCGGCTGC
AATCTCCTCCACAGCCGCACGGAAAGCGTTGATTTCCTTCATCGAGAAGCTCTCGGCGTC
CACATCCTCGCAGCCGGACACTCCGTCAGCCGGCGCTCCGGTCAACTCCACTGCAGCAGC
CACCATCTCCTCCGCATCGGCTGCGGCCTCCTCCGCCGGGCTCCACACCACCTCCGCCGG
CCTCCAGCCGCAGCACGACACCATCCCGCAAGGTTGCGACAGCTCCTCCACGAGTTACAC
ACTCCTCCGACACGGGCCACCTTGGTTTATTGTGACAATATTAGTGCGGTGTACCTCTCC
ACCAATCCCATACAACATCAGCGAACCAAGCACATCGAGATTGATCTCCACTTTGTTCGT
GACAAGGTTGCCCTTGCTACAGTCCGCGTGCTGCATGTACCTACTTCATCACAGTACGCC
GACATCTTCACCAAGGGTCTGCCAAGCTCGGTGTTTTGTGAGTTCCGCTTCAGTTTGGGC
AGAGCGCGCCCACGTTCAAACTGCGGGGGGGTGTTAAGAGATATTGTATTTGTATCCGGT
TCGGTTTCCCTCAATCCTATCCCGATTCTGTTTCTATAAGTCGGGTATAGAGATAAGGAT
GTACCGTCCCTATATGTACTCGTGTCCGTGATCAATCTAAGTTATCGCGTTGACTCTATA
>RIRE1_ref
TGTTAGTGATATGCCCTAGAGGCAACATGGAGATGTTGGATATCACGTCAATGTTTATGT
ATAAATGAATAAAGTGTTATTCAGTTCCATGAAATAGACATCTTGTATTGATCAATAAGT
ACGTGACTTATTTATGAGACTCTATATGTATGAATCTATTTCTAAACGATCCCTGATCAT
ATGTCATATTGTTGGAACAAATATGATTCTAAGATCGGCATGTTTATTGATTGATGATCA
TGTCTCATAGATCATGGGTATGGAGATACCAAATCAATAAACATGGACATATGTGTTAGA
GAACACATTGTTGGATAGACCCACCATGAGACACTACAGGAATTAATGTGCCATTAGTTG
GTCTCAGGTAGTGTTGGTACAAAGTCCTTAGACCTGAGATCACCATGGATTCCAACATGT
GTAGTAGCCTACTTTGGGACTACCAAACGCTATTCCGTAACTGGGTAGTTATAAAGGTAG
TTTTCGGGTTTGCTATGAAACATGGAGTGGGATGTGAGTGATCAAGATGGAATTTGCCCC
TCCTTTGGAGAGATATCTCTGGGCCCCTCGAGGTAATGGATTATGGAAATGCATGGCCAT
GCTAAGTTGATTGAGGAGTCAATCAACAGACAGATAATCCAATACGGATCGAGTGAATGG
TTAAGCTATTGAAGGGATGGCACACATCTTGCCTATAGCTTAACTGGTATCGTGAGGCAA
AGGGATTTGTGTACACATTACAGGTTCAGAGCCGATATTATATTCTTGTATACTATGGTG
TCAATATGTGCTGCTAGGCGCCGCTGTTGACAGGTCGGCTGAGTTGGACTCGAGCCGACG
ATCGGCTAAGTTAGACTATAGCCGAAACCGAGTATACCTGAACCTACAGGGTCGCACGCT
TAAGGGGATAAGAACAGGCATTCGAGTTGGACTCGGATACGGCTCGATCGGATAGGGATC
CGATCGGATAGAGTCCTATGGGCTTACGACGTATGGGCGGCCAACTCTATGAGATACGGA
TGAGATCCGATTCAAAATAGAGTCCTGATCGGCCACTAGTCCCAGTCGGCCAACTCTATA
TAAAGGAGGGAGGGGTGGAGAGCTGCGGTACGTCAATTGCATCGCGTGCAACAGAAGTCG
CCGAGATCAATCTCCACGGAAACCCTCCCCACTTTCGAGCCAAACCCTAGCCTTGCATCG
CGTGCTAGCACACGGGTGTTCGGCGTTCTGTCCCCGGACGTGTGGATACCGGTAGAGGCG
CTGCTACGTTGCACGCTGTTGATCGGCTGCGGATCGGCTACGACATCCGCGAATCGGCTG
ATTGGTGAATCGGTTGTCCCCGGGTATCGGCTGTCGGCTTGCGGGAATCGGCTACACTGT
TCCGGATCGGATAGCCCTGATTGGCTATTTCCGCTGCATACTCCAATCGGTAACGATCTA
TCGGCCCTTACTTGCAAGTGTTCCTGGTTTGCGCGGTAAAAAGTTTTTGTTTTCGGCTAG
CGTAGCTTCCGCGTAACCCTTCAGTGGTATCAGAGCTAATCTTGCTTAGTTCGGGTTTTA
GATTGGATCTGGAACAAGTTTTGCGCACGGGTTGATTAGATCAATCGGTTTTACGGGATT
TGTTGAGGAGAGTTGATGGTAATTGCGTTCCTTGATAGTGTATCGGAACGACGTAATGTG
ATTACGTCGAAGCAATATCCATATAACTCGGTTTGAGTTGGGTTCGAGATAGCGTTCCTT
GATAGTGTATCGGAACGGTATTATGTGATTATACCGAAGCTATCTCGTAGTCCGACTTTG
TTTGCTGCCTCGCGCCTACGCAAACCATCTCCCTTGATAGTGTATCGGGACGGCATAATA
TGATTATGCCGATATGGTTTCCGTAAGCGATTTCATAGATTGGATCTATGAATTCGTGTG
GTGTTACGGGCGCCATGTGCGTACCCCCTTATAGGTCGTCTCGGTGCCCGATCTCTGCGA
TAGGTAGAAAACGTTTCTACGCCTAACTTGTTTTTGCAGACAATGCCTGCAGATGGTATG
GCCCTATTGTATGTATGAGATGCATGTGATGCATGTAATATTCTTTCATATGTGCAATCC
CTGTAATATTCTTTCATACGTGCAATGCTTGTAATATTCGTTCACGACCTGCGAGTCGAT
GTAATCTTCAATTAGAGCTTCTATAGTAGTAGCTTAGTTTGAAGAAATCAAGCATTCGGC
ACTCGGAAGAACGGTGATGAAGATGGAGATCCTCTACACCGGCATGGAGATGGAGATCAC
CATGTGAAGGGGGCCATACTATTTCACTATATGCTATTCTACTTGCTTTCATATATGTGA
TATGTTTGTTTGATAGGATAGCATCCCTCGCAAAATTAAGTAGTAATGATGCCCTTCCAA
ATGTTGCACCCGTCACCGTTATGCTCGTCAATGGTGGGTCTGCCAAAGCAGAGTGCCATT
CTCTATCATAACACGAGGGGGTATATGTCAGACATATACATGCAGGAGCATTTGGTTTAC
TTAACAAGGCTATCAAAACAGTTTTGGGCCTTGGGGCATAGGTTGGGGCCGGGGCATGGA
GATGCCACACCAACAACAAGAGTCACATAGAGATGTGATTAGCAAGGTGTTGCTTACCGA
TGTTATTAATCTTCTAGCAGTGATGCCAAAGCTCACTAGAAAATTAGTTAACATGTGGAT
CTTGACCCAGTACGTAACCTAGAGGGAAGGTGCAAAATACGTAATGGGAGTCTTATGTTA
AATTGTTTAAGAATAGACATAGCATGAACGTTGTGCTAAACTTTGCTTTTTCTGTTGTAG
AATAAATGGCGGCTAATACTACACCCAGTACCTTTAATTTGCGATCTATTCTCGAAAAGG
AAAAATTGAATGGAACAAACTTTATGGATTGGTATCGCAACTTGAGAATTGTTCTCAAGC
AAGAGCGTAAGGAGTACGTTCTTGAAGTACCCTATCCTGAGGAGTTGCCTAATAATGCCA
CTGCTACTGCACGGAGGGGTTTCGAGAAGCACACTAATGATGCCCTAGATATAAGCTGTC
TCATGCTAGCTACAATGTCCCCTGAGCTTCAGAAGCAATATGAGAGCAGCGATGCTCACA
CTACTATTCAGGGACTGCGTGGTATGTTTGAGAACCAAGCTCGGGACGAGAGGTTCAACA
CCTCAAAGTCCTTGTTTGCGTGCAGGCTTGTTGAGGGGAATCCCGTCAGTCCGCATGTGA
TAAAGATGATTGGCTATATTGAGAGTCTGGAAAAACTAGGTTTTCCCCTTAGCCAAGAGT
TGGCTACTGATGTGATTCTCCAGTCGCTCCCTCCGAGCTTCGAGCCATTCATATTAAACT
ATCACATGAACAATATGGATAGAACCTTGGCTGAATTACATGGGATGCTAAAGACAGTTG
AGGAGAGTATCCAGAAAAATGGTCATCATGTGATGATGATGCAGAATGCTAAGCGCAAAC
CACCTGTCAAGAAACTTTGCACCAAGAGGAAGTTAACTCCCGATGAGATCGCGAGTGCCT
CTAATGCAAAGAAGGGCAAGAAGGGGTCGGCGGCATCAGATGCCGTTTGCTTCTATTGCA
AGGAGACAGGCCACTGGAAGAGGAACTGCAAGAAGTACATGGAGGATCTCAAAAAGAAGC
AAAGTACGACTTCTGCTTCAGGTATTAATGTTATAGACATTAATCTTGCTACTTCACCTA
CTGACTCTTGGGTATTTGATACCGGATCAGTAGCTCATAGTTGCAAATCGTTGCAGGGAA
TGAGAAGAAGTAGAGGATTGAGAAGGGGCGAGGTGAACCTGCGCGTCGGCAATGGAGCAA
GCGTTGCTACAGTTGCTGTCGGCACAGTACCACTTCATCTACCTTCAGGATTAGTTTTGG
AATTGAATAATTGTTATTGTGTTCCAACACTATGTCAAAACGTTATTTCCGCTTCATGTT
TGCAAGCGGAAGGATATGATTTTAGATCAATGAACAATGGTTGTTCAATATATCTCAGAG
ATATGTTCTATTTTCATGCTCCATTGGTGAATGGATTATACGTTTTGAATCTTGAAGCGT
CTCCCATCTATAACATTAATACAGAAAGGCAACTCTCTAATGATATAAACCCCACATTTA
TCTGGCATTGTCGCTTAGGCCATATAAATAAGAAACGCATGGAGAAGCTCCATAAGGATG
GATTGCTTCACTCTTTTGATTTTGAATCATTTGAGACATGTGAGTCTTGTTTACTTGGTA
AGATGACAAAGGCACCTTTCACGGGACATAGTGAGAGAGCAAGTGACTTATTGGCACTCG
TACATACTGATGTATGTGGACCAATGAGCTCAACGGCCAGAGGTGGTTATCAATACTTCA
TTACCTTTACCGATGACTTTAGTAGATATGGCTATATCTACTTAATGAGGCATAAGTCCG
AATCCTTTGAAAAGTTCAAAGAATTCCAGAATGAAGTACAGAATCATTTAGGGAAAACAA
TCAAGTTTCTACGATCAGATCGTGGAGGGGAATACGTGAGCCAAGAGTTTGGTAATCATC
TGAAAGATTGTGGAATTGTTCCACAGTTGACTCCGCCAGGAACTCCACAATGGAACGGAG
TGTCCGAACGGAGAAATCGCACCTTGTTGGACATGGTGCGGTCGATGATGAGCCAAAGTG
ATCTTCCGTTATCCTTCTGGGGATATGCTCTTGAAACAGCTGCGCTCACACTAAATAGAG
TTCCATCTAAGTCAGTTGAAAAGACACCATATGAGATATGGACAGGGCAACCCCCTAGTT
TGTCTTTTCTCAAAATTTGGGGATGTGAGGCTTATGTAAAACGTTTACAATCTGACAAGC
TCACACCCAAATCTGACAAGTGCTTCGTTGTGGGATATCCTAAGGAAACTAAGGGATATT
ACTTTTATAATCGGGAACAAGCCAAAGTGTTTGTCGCCCGACATGGTGTCTTCTTGGAGA
AAGAGTTTCTTTCAAGAAGGGTTAGTGGGATCAGGGTGCATCTTGAAGAAGTTCAAGAAA
CACCAGAAACCGTTTCAGCGACCACAGAACCACAACAGGAGGACCAAAGTGTTGCGCCAC
CAGTTGTAGATACACCAGCCCCACGAAGGTCTGAAAGATCACGTCGTGCGCCTGACAGGT
ACACAGGTGCGGAACAACGTGATATATTGTTGTTGGACAACGATGAACCTAAGACCTATG
AGGAAGCGATGGTGGGACACGATTCCAACAAGTGGCTTGGAGCCATGAAATCCGAAATAG
AATCCATGTACGACAATCAAGTTTGGAACTTGGTTGATCCACCTGATGGTGTCAAAACCA
TCGAGTGTAAATGGCTTTTTAAGAAAAAGGCCGATATGGATGGAAATGTTCACATCTATA
AGGCGCGATTGGTGGCGAAAGGTTTTAAACAGATTCAAGGAGTTGATTATGATGAAACCT
TCTCGCCCGTCGCAATGCTTAAATCTATTCGGATTATCCTAGCGATTGCTGCATATTTCG
ATTATGAGATATGGCAGATGGATGTCAAAACGGCTTTCCTAAATGGAAACCTAAGCGAGG
ATGTATACATGATACAACCTCAGGGTTTTGTCGATCCAGAATCGCCTGGAAAGATATGCA
AGCTACAGAAATCCATTTATGGATTGAAGCAAGCATCTCGGAGTTGGAATATTCGTTTTG
ATGAAGTAATCAAAGGGTTTGGTTTCATCAAAAACGAAGAAGAGGCCTGTGTTTACAAAA
AGGTCAGTGGGAGCGCAATTGTATTTCTAATCTTATATGTGGATGACATATTACTGATTG
GAAATGATATCCCTATGCTAGAATCCGTCAAGTCTTCATTGAAAAATAGTTTTTCCATGA
AAGACTTAGGGGAGGCAGCATACATATTGGGCATTCGGATCTATAGAGATAGATCCAAGA
GGCTAATTGGATTAAGCCAAAGTACATACATTGACAAGGTGTTGAAAAGGTTCAACATGC
ATGATTCCAAGAAAGGTTTCTTGCCCATGTCACATGGCATTAATCTTAGCAAGAATCAGT
GCCCTCAGACACATGATGAGCGGAATAAGATGGGTATGGTTCCATATGCTTCGGCAATTG
GATCCATCATGTATGCCATGCTTTGTACACGCCCAGATGTCTCGTACGCTTTGAGTGCTA
CGAGCAGATACCAGTCAGATCCAGGTGAAGGTCACTGGACTGCCGTAAAGAATATCCTTA
AGTACTTGAGAAGAACTAAGGATATGTTCCTAGTCTATGGAGGTGAAGAAGATCTCGTTG
TAAGTGGTTACACCGATGCTAGCTTCCAAACAGACAAGGATGATTATAGATCGCAATCTG
GGTTCGTGTTCTGCCTGAACGGAGGCGCAGTCAGCTGGAAGAGTTCCAAGCAGGATACTG
TTGCTGATTCTACAACGGAGGCCGAGTACATTGCTGCTTCGGAAGCTGCAAAGGAGGCTG
TTTGGATCAAGAAATTCGTTTCTGAGCTTGGTGTGATGACTAGTACGACTGGTCCAATGT
CTCTCTATTGTGATAATAGTGGAGCCATTGCGCAAGCCAAGGAGCCGAGGTCACATCAGA
AGTCCAAACACATACTTCGGCGATATCATCTCATCCGCGAGATAGTGGACAGAGGTGATG
TCAAGATATGCAAAGTGCACACGGATCTCAACATAGCCGATCCGCTGACAAAACCTCTCC
CTCAGCCGAAGCATGAGGCGCACACAAGAGCAATGGGTATTAGATACTTACATGATTGAC
TCTAGTGCAAGTGGGAGATTGTTAGTGATATGCCCTAGAGGCAACATGGAGATGTTGGAT
ATCACGTCAATGTTTATGTATAAATGAATAAAGTGTTATTCAGTTCCATGAAATAGACAT
CTTGTATTGATCAATAAGTACGTGACTTATTTATGAGACTCTATATGTATGAATCTATTT
CTAAACGATCCCTGATCATATGTCATATTGTTGGAACAAATATGATTCTAAGATCGGCAT
GTTTATTGATTGATGATCATGTCTCATAGATCATGGGTATGGAGATACCAAATCAATAAA
CATGGACATATGTGTTAGAGAACACATTGTTGGATAGACCCACCATGAGACACTACAGGA
ATTAATGTGCCATTAGTTGGTCTCAGGTAGTGTTGGTACAAAGTCCTTAGACCTGAGATC
ACCATGGATTCCAACATGTGTAGTAGCCTACTTTGGGACTACCAAACGCTATTCCGTAAC
TGGGTAGTTATAAAGGTAGTTTTCGGGTTTGCTATGAAACATGGAGTGGGATGTGAGTGA
TCAAGATGGAATTTGCCCCTCCTTTGGAGAGATATCTCTGGGCCCCTCGAGGTAATGGAT
TATGGAAATGCATGGCCATGCTAAGTTGATTGAGGAGTCAATCAACAGACAGATAATCCA
ATACGGATCGAGTGAATGGTTAAGCTATTGAAGGGATGGCACACATCTTGCCTATAGCTT
AACTGGTATCGTGAGGCAAAGGGATTTGTGTACACATTACAGGTTCAGAGCCGATATTAT
ATTCTTGTATACTATGGTGTCAATATGTGCTGCTAGGCGCCGCTGTTGACAGGTCGGCTG
AGTTGGACTCGAGCCGACGATCGGCTAAGTTAGACTATAGCCGAAACCGAGTATACCTGA
ACCTACAGGGTCGCACGCTTAAGGGGATAAGAACAGGCATTCGAGTTGGACTCGGATACG
GCTCGATCGGATAGGGATCCGATCGGATAGAGTCCTATGGGCTTACGACGTATGGGCGGC
CAACTCTATGAGATACGGATGAGATCCGATTCAAAATAGAGTCCTGATCGGCCACTAGTC
CCAGTCGGCCAACTCTATATAAAGGAGGGAGGGGTGGAGAGCTGCGGTACGTCAATTGCA
TCGCGTGCAACAGAAGTCGCCGAGATCAATCTCCACGGAAACCCTCCCCACTTTCGAGCC
AAACCCTAGCCTTGCATCGCGTGCTAGCACACGGGTGTTCGGCGTTCTGTCCCCGGACGT
GTGGATACCGGTAGAGGCGCTGCTACGTTGCACGCTGTTGATCGGCTGCGGATCGGCTAC
GACATCCGCGAATCGGCTGATTGGTGAATCGGTTGTCCCCGGGTATCGGCTGTCGGCTTG
CGGGAATCGGCTACACTGTTCCGGATCGGATAGCCCTGATTGGCTATTTCCGCTGCATAC
TCCAATCGGTAACGATCTATCGGCCCTTACTTGCAAGTGTTCCTGGTTTGCGCGGTAAAA
AGTTTTTGTTTTCGGCTAGCGTAGCTTCCGCGTAACCCTTCA
>Tos17_ref
TGTTAAATATATATACAAGCTAATGTACTGTATAGTTGGCCCATGTCCAGCCCATCGGAT
GTCCAGCCCATTGGATCTTGTATCTTGTATATACTTCTCTATTGCTAATACTATTGTTAG
GTTGCAAGTTAGTTAAGATGGTATCAGAGCAATGGTCTGAACCCTAGCTGCCAATTCCCC
ATCGCCGGCCGGCGCGGCGGCGTGCCGCCGGCGTTTCACTGCTAAGCAACCTCCTCCAAT
TCATATTTATCCACTGCTCCACTGTCCTTTTCACCGTCGCCTCGTGGGCTATCGGACCCC
AGCGCGATTTGTCGTTGACCGCCGTCGCCGTCGCCGCCGCCGCGACTTTGCCCTTACCCG
CGTGGGCCTGCAGTTGCGCAGCCGCGCGGGGACGTCGTCCAACTCTCCGTCCGCCGCTGT
CTGCGCGCTTGACCATCTACATCGTTGCTGGCTTGCTGCACAGGTCGAGGCCCTGTTCCT
CCCATTGCCTGCTGCGGTGCTGCCGCTTCTGCTTTCTGCTTCCAGAAAATCAGAGGAGGA
GGCTCTCTGCTATCAGATAAAAGATCAGTAAGCCTGCACTTTCTTGGTGGTACTGCATAC
CTGCTCTACTAGTTCAACTGGGACACGGATTTTGCTTATCAACTTGGATTGGTTCAGGAC
TCAAGTAGCTGAGTTGCTAGTGATCTTTGGTTTATACAATTGTTTTGATATATCATGGTG
TCAGATGGAATTCTTGGTCCCTATCCATGTGCTGGTATTGCCTCATGTTCATCTATATCA
ACTGTTACCCCAATTGCCTCCCAACCATGGATTTTGGACTCAGGAGCCTCCTTTCATATG
TCATTTGATGATTCATGGCTCACATCATGCCGTCTGGTTAAAAATGGTGCCACCGTTCAT
ACAGCTAATGGAACATTGTGTAAGGTTACTCATCAGGGGTCTATCTCTTCTCCTCAGTTT
ACAGTACCTAATGTGTCACTTGTTCCAAAACTATCCATGAACCTCATTTCTGTAGGTCAA
CTCACAGATACAAATTGTTTCGTTGGATTTGATGATACTTCATGCTTTGTGCAAGATCGC
CACACAGGAGCTGTCATTGGCACCGGACATCGTCAGAAAAGATCCTGTGGGCTTTATATC
CTTGATAGCTTGAGTTTGCCTTCATCCTCCACTAACACACCTTCTGTCTATTCTCCTATG
TGCTCTACAGCTTGTAAATCCTTCCCACAGTGGCACCATCGTTTGGGTCACTTGTGTGGC
TCTCGCCTAGCAACTCTTATCAATCAAGGCGTTCTTGGTTCCGTCCCTGTTGACACTACC
TTTGTTTGCAAAGGTTGTAAACTTGGTAAGCAAGTACAGCTTCCATATCCTTCCAGTACC
TCCAGGTCGAGTCGACCTTTTGATTTGGTTCACTCTGATGTTTGGGGAAAGTCCCCCTTT
CCTTCAAAAGGAGGCCACAACTACTATGTTATTTTTGTTGATGATTATTCTAGATATACA
TGGATCTATTTCATGAAGCATCGGTCTCAGCTAATTTCTATATATCAGTCTTTTGCCCAG
ATGATTCATACTCAGTTCTCTAGTGCAATTCGTATTTTCCGCTCAGACTCCGGAGGAGAG
TATATGTCAAATGCTTTTCGTGAATTTTTGGTATCTCAGGGCACTCTTCCTCAACTTTCT
TGTCCTGGTGCTCATGCTCAAAATGGTGTTGCTGAGCGTAAACATCGCCACATCATTGAG
ACTGCTAGAACTCTTCTCATTGCATCATTTGTTCCAGCTCATTTCTGGGCAGAGGCTATT
TCTACAGCTGTATATCTCATCAACATGCAACCATCTTCTTCTTTGCAAGGCAGGTCCCCT
GGAGAAGTGTTGTTTGGCTCTCCTCCCCGCTATGATCACCTTCGAGTTTTTGGTTGTACT
TGCTATGTTTTACTAGCCCCACGTGAGCGCACCAAGTTGACAGCCCAATCAGTTGAGTGT
GTTTTTCTTGGATATAGTCTTGAGCATAAAGGCTATCGCTGTTATGATCCTTCTGCACGT
CGAATTCGTATCTCCCGAGATGTTACTTTTGATGAGAACAAACCCTTCTTCTATTCTTCT
ACTAATCAGCCTTCTTCTCCAGAAAATTCCATCTCCTTCCTTTACCTTCCACCTATTCCT
TCACCAGAGTCTTTACCTTCATCACCAATAACCCCATCACCATCGCCTATACCTCCTTCT
GTACCTTCACCAACATATGTACCACCTCCACCACCTTCCCCTTCACCCTCACCTGTATCG
CCTCCACCATCACACATCCCAGCTTCCTCATCACCTCCACATGTTCCTTCCACTATAACA
TTAGACACTTTTCCTTTCCACTACAGTCGTAGACCCAAAATTCCTAACGAATCACAACCC
TCCCAACCTACCCTTGAGGATCCAACATGTTCCGTTGATGATTCATCTCCTGCTCCGAGG
TACAACTTGCGTGCTCGTGATGCTCTTCGTGCACCTAATAGAGATGATTTTGTTGTTGGG
GTTGTGTTTGAGCCATCTACTTATCAGGAGGCAATTGTTTTACCTCATTGGAAATTGGCT
ATGTCAGAGGAGCTTGCTGCACTAGAGCGTACCAACACGTGGGATGTTGTCCCGTTGCCA
TCTCATGCTGTTCCAATCACCTGTAAGTGGGTTTATAAAGTTAAGACCAAATCAGATGGT
CAAGTTGAGAGATACAAGGCTCGCCTTGTTGCGCGAGGTTTCCAGCAAGCTCATGGTCGA
GACTATGATGAGACATTTGCTCCTGTTGCTCATATGACTACGGTGCGTACTTTAATTGCC
GTGGCAGCTACCCGTTCTTGGACTATCTCACAAATGGATGTCAAGAATGCTTTTCTTCAT
GGTGATCTTCATGAGGAGGTATATATGCATCCACCACCAGGTGTGGAAGCTCCACCAGGA
CATGTATTTCGCCTTCGGCGTGCACTTTATGGTCTCAAGCAGGCCCCTCGTGCTTGGTTT
GCACGCTTCAGCTCAGTGGTACTTGCAGCTGGGTTTTCTCCTAGCGATCATGACCCAGCA
CTATTCATTCATACTTCCTCCCGTGGTCGTACTTTGTTGTTACTCTATGTGGATGACATG
TTGATTACAGGGGATGATTTGGAGTACATTGCTTTCGTGAAAGGGAAACTCAGCGAACAG
TTTATGATGTCTGATTTGGGACCACTCAGCTACTTTCTAGGGATTGAAGTCACCTCTACT
GTTGATGGTTACTATCTTTCTCAACACCGTTATATTGAGGATCTTCTTGCTCAGTCAGGC
CTCACTGATAGTAGAACAACTACTACTCCTATGGAGTTGCATGTCCGACTTCGTTCCACA
GATGGAACTCCTCTTGATGACCCCTCACGGTATCGACATCTTGTGGGTAGCCTTGTCTAT
CTTACTGTCACTAGGCCGGATATTGCTTATGCTGTTCATATCTTGAGTCAGTTTGTCAGT
GCTCCGATTTCAGTTCACTATGGTCACTTGCTTCGTGTCTTACGATATTTGAGGGGCACT
ACAACTCAATGCTTGTTCTATGCAGCATCTAGCCCGCTTCAGCTTCGCGCTTTCTCGGAC
TCTACTTGGGCAAGTGATCCTATTGATCGTCGCTCTGTCACTGGCTATTGTATTTTTCTT
GGCACTTCTCTCCTCACTTGGAAGTCCAAGAAACAAACAGCGGTATCTCGATCTAGTACT
GAGGCTGAACTTCGGGCTCTTGCCACAACCACTTCAGAGATTGTGTGGTTGCGTTGGCTA
CTAGCTGATTTTGGTGTCTCTTGTGATGTCCCGACACCTCTTTTATGTGACAACACCGGA
GCTATACAAATCGCCAATGATCCAATCAAGCATGAATTGACGAAGCATATTGGCGTTGAT
GCATCTTTCACACGTTCTCATTGTCAGCAGTCAACAATTGCTCTCCACTATGTGCCCTCC
GAGCTACAAGTCGCTGATTTCTTCACCAAGGCCCAAACTCGAGAGCATCATCGGTTACAT
CTTCTCAAACTCAATGTGGTAGATCCACCTTGAGTTTGAAGGGGGGTGTTAAATATATAT
ACAAGCTAATGTACTGTATAGTTGGCCCATGTCCAGCCCATCGGATGTCCAGCCCATTGG
ATCTTGTATCTTGTATATACTTCTCTATTGCTAATACTATTGTTAGGTTGCAAGTTAGTT
AAGA
